# Supplementary material for: trans-Dichlorido­bis­[tris(4-meth­oxy­phenyl)­phosphane]palladium(II) toluene solvate
Source: Acta Crystallogr Sect E Struct Rep Online. 2010 Oct 20;66(Pt 11):m1420. doi: 10.1107/S1600536810040912 (PMC3009065; doi:10.1107/S1600536810040912)
Supplement: Supplementary file 1 [file e-66-m1420-sup1.cif]

##############################################################################
###                                                                        ###
###        Electronic paper (Acta Crystallographica Section E)             ###
###                                                                        ###
##############################################################################
#                                                                            #
# This CIF contains the data in a paper accepted for publication in Acta     #
# Crystallographica Section E. It conforms to the requirements of Notes      #
# for Authors for Section E, and has been peer reviewed under the auspices   #
# of the IUCr Commission on Journals.                                        #
#                                                                            #
# Full details of the Crystallographic Information File format               #
# are given in the paper "The Crystallographic Information File (CIF):       #
# a New Standard Archive File for Crystallography" by S. R. Hall, F. H.      #
# Allen and I. D. Brown [Acta Cryst. (1991), A47, 655-685].                  #
#                                                                            #
# The current version of the core CIF dictionary is obtainable from          #
# ftp://ftp.iucr.org/pub/cif_core.dic. The current version number is 2.4.    #
#                                                                            #
# Software is freely available for graphical display of the structure(s) in  #
# this CIF.  For information consult the CIF home page http://www.iucr.org/  #
# cif/home.html                                                              #
#                                                                            #
# This file may be used for bona fide research purposes within the           #
# scientific community so long as proper attribution is given to the journal # 
# article from which it was obtained.                                        #
#                                                                            #
##############################################################################
                                             
data_global
_audit_creation_method     'WinGX routine CIF_UPDATE'
_audit_conform_dict_name     cif_core.dic
_audit_conform_dict_version     2.4
_journal_data_validation_number     ?
_journal_date_recd_electronic     2010-10-04
_journal_date_accepted     2010-10-12
_journal_name_full     'Acta Crystallographica, Section E'
_journal_year     2010
_journal_volume     66
_journal_issue     11
_journal_page_first     m1420
_journal_page_last     m1420
_journal_paper_category     QM
_journal_coeditor_code     HG2723
_publ_contact_author_name     'Meijboom, Reinout'
_publ_contact_author_address
;
Research Centre for Synthesis and Catalysis
Department of Chemistry,
University of Johannesburg,
PO Box 524 Auckland Park,
Johannesburg, 2006
South Africa
;
_publ_contact_author_email     rmeijboom@uj.ac.za
_publ_contact_author_fax     '+27-11-559 2819'
_publ_contact_author_phone     '+27-11-559 2367'
_publ_section_title
;
<i>trans</i>-Dichloridobis[tris(4-methoxyphenyl)phosphane]palladium(II) toluene
monosolvate
;
loop_
    _publ_author_name
    _publ_author_footnote
    _publ_author_address
    'Muller, Alfred'
;
;
;
Research Centre for Synthesis and Catalysis
Department of Chemistry,
University of Johannesburg,
PO Box 524 Auckland Park,
Johannesburg, 2006
South Africa
;
    'Meijboom, Reinout'
;
;
;
Research Centre for Synthesis and Catalysis
Department of Chemistry,
University of Johannesburg,
PO Box 524 Auckland Park,
Johannesburg, 2006
South Africa
;
data_I
_audit_creation_method     'WinGX routine CIF_UPDATE'
_chemical_name_systematic
;
<i>trans</i>-Dichloridobis[tris(4-methoxyphenyl)phosphane]palladium(II) toluene
monosolvate
;
_chemical_formula_moiety     'C42 H42 Cl2 O6 P2 Pd, C7 H8'
_chemical_formula_sum     'C49 H50 Cl2 O6 P2 Pd'
_chemical_formula_iupac     '[Pd Cl2 (C21 H21 O3 P)2] , C7 H8'
_chemical_formula_weight     974.13
_symmetry_cell_setting     triclinic
_symmetry_space_group_name_H-M     'P -1'
_symmetry_space_group_name_Hall     '-P 1'
loop_
    _symmetry_equiv_pos_as_xyz
    'x, y, z'
    '-x, -y, -z'
_cell_length_a     7.8545(4)
_cell_length_b     12.1231(7)
_cell_length_c     12.4024(8)
_cell_angle_alpha     85.666(2)
_cell_angle_beta     78.762(2)
_cell_angle_gamma     75.919(2)
_cell_volume     1123.03(11)
_cell_formula_units_Z     1
_cell_measurement_reflns_used     5142
_cell_measurement_theta_min     2.37
_cell_measurement_theta_max     28.29
_cell_measurement_temperature     100(2)
_exptl_crystal_description     plate
_exptl_crystal_colour     yellow
_exptl_crystal_size_max     0.27
_exptl_crystal_size_mid     0.2
_exptl_crystal_size_min     0.08
_exptl_crystal_density_diffrn     1.44
_exptl_crystal_density_method     'not measured'
_exptl_crystal_F_000     502
_exptl_absorpt_coefficient_mu     0.652
_exptl_absorpt_correction_type     multi-scan
_exptl_absorpt_process_details
;
(SADABS; Bruker, 2004)
;
_exptl_absorpt_correction_T_min     0.8436
_exptl_absorpt_correction_T_max     0.9497
_exptl_special_details
;
The intensity data was collected on a Bruker X8 Apex II 4 K Kappa CCD
diffractometer using an exposure time of 6 s/frame. A total of 1637 frames
were collected with a frame width of 0.5\% covering up to \q = 28.31\% with
99.8% completeness accomplished.
;
_diffrn_ambient_temperature     100(2)
_diffrn_radiation_type     MoK\a
_diffrn_radiation_wavelength     0.71073
_diffrn_radiation_monochromator     graphite
_diffrn_measurement_device_type
;
Bruker X8 APEXII 4K Kappa CCD
;
_diffrn_measurement_method     '\f and \w'
_diffrn_detector_area_resol_mean     8.4
_diffrn_reflns_number     19639
_diffrn_reflns_av_R_equivalents     0.037
_diffrn_reflns_theta_min     2.37
_diffrn_reflns_theta_max     28.31
_diffrn_reflns_theta_full     28.31
_diffrn_measured_fraction_theta_max     0.998
_diffrn_measured_fraction_theta_full     0.998
_diffrn_reflns_limit_h_min     -10
_diffrn_reflns_limit_h_max     10
_diffrn_reflns_limit_k_min     -16
_diffrn_reflns_limit_k_max     16
_diffrn_reflns_limit_l_min     -16
_diffrn_reflns_limit_l_max     16
_diffrn_standards_number     0
_diffrn_standards_interval_count     0
_diffrn_standards_interval_time     0
_diffrn_standards_decay_%     0
_refine_special_details
;
Refinement of <i>F</i>^2^ against ALL reflections. The weighted <i>R</i>-factor
<i>wR</i> and goodness of fit <i>S</i> are based on <i>F</i>^2^, conventional
<i>R</i>-factors <i>R</i> are based on <i>F</i>, with <i>F</i> set to zero for
negative <i>F</i>^2^. The threshold expression of <i>F</i>^2^ >
\s(<i>F</i>^2^) is used only for calculating <i>R</i>-factors(gt) <i>etc</i>.
and is not relevant to the choice of reflections for refinement.
<i>R</i>-factors based on <i>F</i>^2^ are statistically about twice as large
as those based on <i>F</i>, and <i>R</i>- factors based on ALL data will be
even larger.
;
_reflns_number_total     5573
_reflns_number_gt     5169
_reflns_threshold_expression     >2\s(I)
_refine_ls_structure_factor_coef     Fsqd
_refine_ls_matrix_type     full
_refine_ls_R_factor_all     0.0322
_refine_ls_R_factor_gt     0.0294
_refine_ls_wR_factor_ref     0.0739
_refine_ls_goodness_of_fit_ref     1.055
_refine_ls_restrained_S_all     1.057
_refine_ls_number_reflns     5573
_refine_ls_number_parameters     273
_refine_ls_number_restraints     4
_refine_ls_hydrogen_treatment     constr
_refine_ls_weighting_scheme     calc
_refine_ls_weighting_details
         'calc w=1/[\s^2^(Fo^2^)+(0.0261P)^2^+1.1970P] where P=(Fo^2^+2Fc^2^)/3'
_atom_sites_solution_hydrogens     geom
_atom_sites_solution_primary     direct
_atom_sites_solution_secondary     difmap
_refine_ls_shift/su_max     0
_refine_ls_shift/su_mean     0
_refine_diff_density_max     1.275
_refine_diff_density_min     -0.669
_refine_ls_extinction_method     none
loop_
    _atom_type_symbol
    _atom_type_description
    _atom_type_scat_dispersion_real
    _atom_type_scat_dispersion_imag
    _atom_type_scat_source
    C C 0.0033 0.0016 'International Tables Vol C Tables 4.2.6.8 and 6.1.1.4'
    H H 0 0 'International Tables Vol C Tables 4.2.6.8 and 6.1.1.4'
    O O 0.0106 0.006 'International Tables Vol C Tables 4.2.6.8 and 6.1.1.4'
    P P 0.1023 0.0942 'International Tables Vol C Tables 4.2.6.8 and 6.1.1.4'
    Cl Cl 0.1484 0.1585 'International Tables Vol C Tables 4.2.6.8 and 6.1.1.4'
    Pd Pd -0.9988 1.0072 'International Tables Vol C Tables 4.2.6.8 and 6.1.1.4'
_computing_data_collection     'APEX2 (Bruker, 2005)'
_computing_cell_refinement     'SAINT-Plus (Bruker, 2004)'
_computing_data_reduction     'SAINT-Plus and XPREP (Bruker, 2004)'
_computing_structure_solution     'SIR97 (Altomare <i>et al.</i>, 1999)'
_computing_structure_refinement     'SHELXL97 (Sheldrick, 2008)'
_computing_molecular_graphics     'DIAMOND (Brandenburg & Putz, 2005)'
_computing_publication_material     'WinGX (Farrugia, 1999)'
loop_
    _atom_site_type_symbol
    _atom_site_label
    _atom_site_fract_x
    _atom_site_fract_y
    _atom_site_fract_z
    _atom_site_U_iso_or_equiv
    _atom_site_adp_type
    _atom_site_calc_flag
    _atom_site_refinement_flags
    _atom_site_occupancy
    _atom_site_disorder_assembly
    _atom_site_disorder_group
    Pd Pd 0.5 0.5 0.5 0.01073(6) Uani d S 1 . .
    P P 0.32288(6) 0.43533(4) 0.65434(4) 0.01130(9) Uani d . 1 . .
    Cl Cl 0.44125(6) 0.67186(4) 0.58287(4) 0.01752(10) Uani d . 1 . .
    C C11 0.2359(2) 0.31163(15) 0.64258(14) 0.0129(3) Uani d . 1 . .
    C C12 0.3519(2) 0.20484(15) 0.62301(15) 0.0150(3) Uani d . 1 . .
    H H12 0.4766 0.1972 0.6168 0.018 Uiso calc R 1 . .
    C C13 0.2882(2) 0.10942(15) 0.61244(15) 0.0162(3) Uani d . 1 . .
    H H13 0.3689 0.0375 0.599 0.019 Uiso calc R 1 . .
    C C14 0.1045(3) 0.11999(16) 0.62176(16) 0.0179(4) Uani d . 1 . .
    C C15 -0.0126(3) 0.22615(16) 0.64053(17) 0.0198(4) Uani d . 1 . .
    H H15 -0.1373 0.2339 0.6462 0.024 Uiso calc R 1 . .
    C C16 0.0528(2) 0.32029(15) 0.65097(15) 0.0159(3) Uani d . 1 . .
    H H16 -0.0282 0.3922 0.6641 0.019 Uiso calc R 1 . .
    C C21 0.1254(2) 0.54510(14) 0.70174(14) 0.0124(3) Uani d . 1 . .
    C C22 0.0282(2) 0.60449(16) 0.62413(15) 0.0161(3) Uani d . 1 . .
    H H22 0.0638 0.5836 0.5493 0.019 Uiso calc R 1 . .
    C C23 -0.1195(2) 0.69346(15) 0.65361(15) 0.0163(3) Uani d . 1 . .
    H H23 -0.187 0.7315 0.6002 0.02 Uiso calc R 1 . .
    C C24 -0.1672(2) 0.72600(15) 0.76289(15) 0.0159(3) Uani d . 1 . .
    C C25 -0.0732(3) 0.66642(16) 0.84167(15) 0.0180(4) Uani d . 1 . .
    H H25 -0.1083 0.6878 0.9163 0.022 Uiso calc R 1 . .
    C C26 0.0716(2) 0.57583(15) 0.81157(15) 0.0151(3) Uani d . 1 . .
    H H26 0.1343 0.5347 0.8658 0.018 Uiso calc R 1 . .
    C C31 0.4441(2) 0.39989(15) 0.76733(14) 0.0131(3) Uani d . 1 . .
    C C32 0.3972(3) 0.32619(17) 0.85375(15) 0.0186(4) Uani d . 1 . .
    H H32 0.3015 0.2914 0.8524 0.022 Uiso calc R 1 . .
    C C33 0.4873(3) 0.30242(17) 0.94193(16) 0.0194(4) Uani d . 1 . .
    H H33 0.4539 0.2516 0.9999 0.023 Uiso calc R 1 . .
    C C34 0.6271(2) 0.35369(16) 0.94457(15) 0.0169(4) Uani d . 1 . .
    C C35 0.6740(3) 0.42844(16) 0.85931(15) 0.0180(4) Uani d . 1 . .
    H H35 0.7683 0.4642 0.8614 0.022 Uiso calc R 1 . .
    C C36 0.5843(2) 0.45100(16) 0.77175(15) 0.0161(3) Uani d . 1 . .
    H H36 0.6181 0.5018 0.7139 0.019 Uiso calc R 1 . .
    C C1 0.1436(3) -0.07965(17) 0.6040(2) 0.0291(5) Uani d . 1 . .
    H H1A 0.2311 -0.082 0.5355 0.044 Uiso calc R 1 . .
    H H1B 0.0727 -0.1355 0.602 0.044 Uiso calc R 1 . .
    H H1C 0.206 -0.0977 0.6665 0.044 Uiso calc R 1 . .
    O O1 0.0278(2) 0.03200(12) 0.61544(14) 0.0259(3) Uani d . 1 . .
    C C2 -0.3886(3) 0.88867(18) 0.72033(18) 0.0257(4) Uani d . 1 . .
    H H2A -0.3003 0.9208 0.6689 0.039 Uiso calc R 1 . .
    H H2B -0.4815 0.9505 0.7574 0.039 Uiso calc R 1 . .
    H H2C -0.4428 0.8442 0.6799 0.039 Uiso calc R 1 . .
    O O2 -0.30260(18) 0.81656(12) 0.80035(12) 0.0217(3) Uani d . 1 . .
    C C3 0.6746(3) 0.2635(2) 1.11707(17) 0.0274(5) Uani d . 1 . .
    H H3A 0.5497 0.2941 1.1507 0.041 Uiso calc R 1 . .
    H H3B 0.7509 0.2604 1.1716 0.041 Uiso calc R 1 . .
    H H3C 0.6883 0.1867 1.0916 0.041 Uiso calc R 1 . .
    O O3 0.7257(2) 0.33564(13) 1.02543(11) 0.0231(3) Uani d . 1 . .
    C C01 0.7355(9) -0.0476(6) 1.0145(5) 0.0481(14) Uiso d PD 0.5 . .
    H H01A 0.7192 -0.1018 1.0762 0.072 Uiso calc PR 0.5 . .
    H H01B 0.734 -0.0824 0.946 0.072 Uiso calc PR 0.5 . .
    H H01C 0.6386 0.0211 1.0261 0.072 Uiso calc PR 0.5 . .
    C C02 0.9034(10) -0.0180(6) 1.0076(6) 0.0624(18) Uiso d PD 0.5 . .
    C C03 0.9981(10) -0.0566(5) 1.0829(5) 0.0409(14) Uiso d PD 0.5 . .
    H H03 0.9624 -0.1095 1.1379 0.049 Uiso calc PR 0.5 . .
    C C04 1.1548(11) -0.0191(6) 1.0822(6) 0.0619(18) Uiso d PD 0.5 . .
    H H04 1.2331 -0.0426 1.1334 0.074 Uiso calc PR 0.5 . .
    C C05 1.1757(14) 0.0568(8) 0.9956(8) 0.074(2) Uiso d PD 0.5 . .
    H H05 1.2674 0.0949 0.9974 0.088 Uiso calc PR 0.5 . .
    C C06 1.0987(9) 0.0869(6) 0.9139(6) 0.0521(15) Uiso d PD 0.5 . .
    H H06 1.1435 0.1327 0.8548 0.063 Uiso calc PR 0.5 . .
    C C07 0.9368(10) 0.0471(5) 0.9159(5) 0.0410(14) Uiso d PD 0.5 . .
    H H07 0.865 0.0644 0.8607 0.049 Uiso calc PR 0.5 . .
loop_
    _atom_site_aniso_label
    _atom_site_aniso_U_11
    _atom_site_aniso_U_22
    _atom_site_aniso_U_33
    _atom_site_aniso_U_12
    _atom_site_aniso_U_13
    _atom_site_aniso_U_23
    Pd 0.01295(9) 0.00955(9) 0.00981(9) -0.00301(6) -0.00176(6) -0.00060(6)
    P 0.0125(2) 0.0109(2) 0.0107(2) -0.00299(16) -0.00240(15) 0.00014(15)
    Cl 0.0238(2) 0.0120(2) 0.0163(2) -0.00615(16) 0.00094(16) -0.00323(15)
    C11 0.0160(8) 0.0127(8) 0.0108(7) -0.0056(6) -0.0026(6) 0.0017(6)
    C12 0.0149(8) 0.0147(8) 0.0157(8) -0.0044(7) -0.0034(6) 0.0012(6)
    C13 0.0194(9) 0.0117(8) 0.0172(8) -0.0027(7) -0.0046(7) 0.0009(6)
    C14 0.0232(9) 0.0140(8) 0.0196(9) -0.0072(7) -0.0086(7) 0.0018(7)
    C15 0.0156(9) 0.0180(9) 0.0278(10) -0.0054(7) -0.0070(7) -0.0003(7)
    C16 0.0155(8) 0.0136(8) 0.0186(9) -0.0020(7) -0.0046(7) -0.0010(7)
    C21 0.0119(8) 0.0110(8) 0.0148(8) -0.0034(6) -0.0029(6) 0.0002(6)
    C22 0.0189(9) 0.0165(9) 0.0132(8) -0.0034(7) -0.0042(7) -0.0008(6)
    C23 0.0173(9) 0.0148(8) 0.0172(8) -0.0023(7) -0.0073(7) 0.0017(7)
    C24 0.0126(8) 0.0145(8) 0.0208(9) -0.0033(6) -0.0028(7) -0.0022(7)
    C25 0.0173(9) 0.0212(9) 0.0147(8) -0.0021(7) -0.0025(7) -0.0039(7)
    C26 0.0153(8) 0.0161(8) 0.0141(8) -0.0023(7) -0.0045(6) -0.0003(6)
    C31 0.0134(8) 0.0138(8) 0.0115(8) -0.0016(6) -0.0033(6) -0.0005(6)
    C32 0.0196(9) 0.0223(9) 0.0173(9) -0.0108(7) -0.0056(7) 0.0043(7)
    C33 0.0233(10) 0.0206(9) 0.0174(9) -0.0104(8) -0.0067(7) 0.0049(7)
    C34 0.0180(9) 0.0192(9) 0.0147(8) -0.0041(7) -0.0055(7) -0.0014(7)
    C35 0.0172(9) 0.0210(9) 0.0185(9) -0.0088(7) -0.0054(7) 0.0012(7)
    C36 0.0166(8) 0.0170(9) 0.0150(8) -0.0052(7) -0.0032(7) 0.0024(7)
    C1 0.0310(11) 0.0126(9) 0.0482(14) -0.0063(8) -0.0169(10) 0.0006(9)
    O1 0.0244(7) 0.0132(7) 0.0448(9) -0.0067(6) -0.0144(7) -0.0006(6)
    C2 0.0239(10) 0.0197(10) 0.0302(11) 0.0043(8) -0.0088(8) -0.0007(8)
    O2 0.0191(7) 0.0194(7) 0.0228(7) 0.0045(5) -0.0052(5) -0.0033(5)
    C3 0.0359(12) 0.0337(12) 0.0201(10) -0.0178(10) -0.0149(9) 0.0094(8)
    O3 0.0266(7) 0.0310(8) 0.0178(7) -0.0141(6) -0.0122(6) 0.0064(6)
_geom_special_details
;
All e.s.d.'s (except the e.s.d. in the dihedral angle between two l.s. planes)
are estimated using the full covariance matrix. The cell e.s.d.'s are taken
into account individually in the estimation of e.s.d.'s in distances, angles
and torsion angles; correlations between e.s.d.'s in cell parameters are only
used when they are defined by crystal symmetry. An approximate (isotropic)
treatment of cell e.s.d.'s is used for estimating e.s.d.'s involving l.s.
planes.
;
loop_
    _geom_bond_atom_site_label_1
    _geom_bond_atom_site_label_2
    _geom_bond_site_symmetry_2
    _geom_bond_distance
    _geom_bond_publ_flag
    Pd Cl . 2.2981(4) ?
    Pd Cl 2_666 2.2981(4) ?
    Pd P 2_666 2.3409(4) ?
    Pd P . 2.3409(4) ?
    P C21 . 1.8112(17) ?
    P C31 . 1.8124(18) ?
    P C11 . 1.8185(18) ?
    C11 C12 . 1.397(2) ?
    C11 C16 . 1.400(2) ?
    C12 C13 . 1.391(2) ?
    C12 H12 . 0.95 ?
    C13 C14 . 1.399(3) ?
    C13 H13 . 0.95 ?
    C14 O1 . 1.360(2) ?
    C14 C15 . 1.394(3) ?
    C15 C16 . 1.384(3) ?
    C15 H15 . 0.95 ?
    C16 H16 . 0.95 ?
    C21 C22 . 1.394(2) ?
    C21 C26 . 1.396(2) ?
    C22 C23 . 1.389(3) ?
    C22 H22 . 0.95 ?
    C23 C24 . 1.394(3) ?
    C23 H23 . 0.95 ?
    C24 O2 . 1.367(2) ?
    C24 C25 . 1.391(3) ?
    C25 C26 . 1.389(2) ?
    C25 H25 . 0.95 ?
    C26 H26 . 0.95 ?
    C31 C32 . 1.394(2) ?
    C31 C36 . 1.400(3) ?
    C32 C33 . 1.391(3) ?
    C32 H32 . 0.95 ?
    C33 C34 . 1.393(3) ?
    C33 H33 . 0.95 ?
    C34 O3 . 1.356(2) ?
    C34 C35 . 1.393(3) ?
    C35 C36 . 1.382(3) ?
    C35 H35 . 0.95 ?
    C36 H36 . 0.95 ?
    C1 O1 . 1.435(2) ?
    C1 H1A . 0.98 ?
    C1 H1B . 0.98 ?
    C1 H1C . 0.98 ?
    C2 O2 . 1.431(2) ?
    C2 H2A . 0.98 ?
    C2 H2B . 0.98 ?
    C2 H2C . 0.98 ?
    C3 O3 . 1.435(2) ?
    C3 H3A . 0.98 ?
    C3 H3B . 0.98 ?
    C3 H3C . 0.98 ?
    C01 C02 . 1.434(10) ?
    C01 H01A . 0.98 ?
    C01 H01B . 0.98 ?
    C01 H01C . 0.98 ?
    C02 C03 . 1.296(10) ?
    C02 C07 . 1.353(10) ?
    C03 C04 . 1.410(10) ?
    C03 H03 . 0.95 ?
    C04 C05 . 1.372(12) ?
    C04 H04 . 0.95 ?
    C05 C06 . 1.265(11) ?
    C05 H05 . 0.95 ?
    C06 C07 . 1.462(9) ?
    C06 H06 . 0.95 ?
    C07 H07 . 0.95 ?
loop_
    _geom_angle_atom_site_label_1
    _geom_angle_atom_site_label_2
    _geom_angle_atom_site_label_3
    _geom_angle_site_symmetry_1
    _geom_angle_site_symmetry_3
    _geom_angle
    _geom_angle_publ_flag
    Cl Pd Cl . 2_666 180 ?
    Cl Pd P . 2_666 91.578(15) ?
    Cl Pd P 2_666 2_666 88.422(15) ?
    Cl Pd P . . 88.422(15) ?
    Cl Pd P 2_666 . 91.578(15) ?
    P Pd P 2_666 . 180.00(2) ?
    C21 P C31 . . 106.76(8) ?
    C21 P C11 . . 103.93(8) ?
    C31 P C11 . . 105.02(8) ?
    C21 P Pd . . 110.78(6) ?
    C31 P Pd . . 110.54(6) ?
    C11 P Pd . . 118.96(6) ?
    C12 C11 C16 . . 118.07(16) ?
    C12 C11 P . . 120.39(14) ?
    C16 C11 P . . 121.53(13) ?
    C13 C12 C11 . . 121.28(17) ?
    C13 C12 H12 . . 119.4 ?
    C11 C12 H12 . . 119.4 ?
    C12 C13 C14 . . 119.65(17) ?
    C12 C13 H13 . . 120.2 ?
    C14 C13 H13 . . 120.2 ?
    O1 C14 C15 . . 115.85(17) ?
    O1 C14 C13 . . 124.46(17) ?
    C15 C14 C13 . . 119.68(17) ?
    C16 C15 C14 . . 120.00(18) ?
    C16 C15 H15 . . 120 ?
    C14 C15 H15 . . 120 ?
    C15 C16 C11 . . 121.33(17) ?
    C15 C16 H16 . . 119.3 ?
    C11 C16 H16 . . 119.3 ?
    C22 C21 C26 . . 118.89(16) ?
    C22 C21 P . . 118.30(13) ?
    C26 C21 P . . 122.75(14) ?
    C23 C22 C21 . . 121.52(17) ?
    C23 C22 H22 . . 119.2 ?
    C21 C22 H22 . . 119.2 ?
    C22 C23 C24 . . 118.83(17) ?
    C22 C23 H23 . . 120.6 ?
    C24 C23 H23 . . 120.6 ?
    O2 C24 C25 . . 115.53(16) ?
    O2 C24 C23 . . 124.16(17) ?
    C25 C24 C23 . . 120.30(17) ?
    C26 C25 C24 . . 120.24(17) ?
    C26 C25 H25 . . 119.9 ?
    C24 C25 H25 . . 119.9 ?
    C25 C26 C21 . . 120.14(17) ?
    C25 C26 H26 . . 119.9 ?
    C21 C26 H26 . . 119.9 ?
    C32 C31 C36 . . 118.22(16) ?
    C32 C31 P . . 121.90(14) ?
    C36 C31 P . . 119.82(13) ?
    C33 C32 C31 . . 121.47(17) ?
    C33 C32 H32 . . 119.3 ?
    C31 C32 H32 . . 119.3 ?
    C32 C33 C34 . . 119.46(17) ?
    C32 C33 H33 . . 120.3 ?
    C34 C33 H33 . . 120.3 ?
    O3 C34 C35 . . 115.85(17) ?
    O3 C34 C33 . . 124.53(17) ?
    C35 C34 C33 . . 119.62(17) ?
    C36 C35 C34 . . 120.49(17) ?
    C36 C35 H35 . . 119.8 ?
    C34 C35 H35 . . 119.8 ?
    C35 C36 C31 . . 120.74(17) ?
    C35 C36 H36 . . 119.6 ?
    C31 C36 H36 . . 119.6 ?
    O1 C1 H1A . . 109.5 ?
    O1 C1 H1B . . 109.5 ?
    H1A C1 H1B . . 109.5 ?
    O1 C1 H1C . . 109.5 ?
    H1A C1 H1C . . 109.5 ?
    H1B C1 H1C . . 109.5 ?
    C14 O1 C1 . . 117.21(16) ?
    O2 C2 H2A . . 109.5 ?
    O2 C2 H2B . . 109.5 ?
    H2A C2 H2B . . 109.5 ?
    O2 C2 H2C . . 109.5 ?
    H2A C2 H2C . . 109.5 ?
    H2B C2 H2C . . 109.5 ?
    C24 O2 C2 . . 117.50(15) ?
    O3 C3 H3A . . 109.5 ?
    O3 C3 H3B . . 109.5 ?
    H3A C3 H3B . . 109.5 ?
    O3 C3 H3C . . 109.5 ?
    H3A C3 H3C . . 109.5 ?
    H3B C3 H3C . . 109.5 ?
    C34 O3 C3 . . 117.05(15) ?
    C02 C01 H01A . . 109.5 ?
    C02 C01 H01B . . 109.5 ?
    H01A C01 H01B . . 109.5 ?
    C02 C01 H01C . . 109.5 ?
    H01A C01 H01C . . 109.5 ?
    H01B C01 H01C . . 109.5 ?
    C03 C02 C07 . . 130.7(7) ?
    C03 C02 C01 . . 119.1(7) ?
    C07 C02 C01 . . 110.2(7) ?
    C02 C03 C04 . . 119.2(7) ?
    C02 C03 H03 . . 120.4 ?
    C04 C03 H03 . . 120.4 ?
    C05 C04 C03 . . 108.9(8) ?
    C05 C04 H04 . . 125.5 ?
    C03 C04 H04 . . 125.5 ?
    C06 C05 C04 . . 133.6(10) ?
    C06 C05 H05 . . 113.2 ?
    C04 C05 H05 . . 113.2 ?
    C05 C06 C07 . . 116.0(8) ?
    C05 C06 H06 . . 122 ?
    C07 C06 H06 . . 122 ?
    C02 C07 C06 . . 110.4(7) ?
    C02 C07 H07 . . 124.8 ?
    C06 C07 H07 . . 124.8 ?
loop_
    _geom_torsion_atom_site_label_1
    _geom_torsion_atom_site_label_2
    _geom_torsion_atom_site_label_3
    _geom_torsion_atom_site_label_4
    _geom_torsion_site_symmetry_1
    _geom_torsion_site_symmetry_2
    _geom_torsion_site_symmetry_3
    _geom_torsion_site_symmetry_4
    _geom_torsion
    _geom_torsion_publ_flag
    Cl Pd P C21 . . . . 40.71(6) ?
    Cl Pd P C21 2_666 . . . -139.29(6) ?
    Cl Pd P C31 . . . . -77.43(6) ?
    Cl Pd P C31 2_666 . . . 102.57(6) ?
    Cl Pd P C11 . . . . 160.99(7) ?
    Cl Pd P C11 2_666 . . . -19.01(7) ?
    C21 P C11 C12 . . . . -170.72(14) ?
    C31 P C11 C12 . . . . -58.74(16) ?
    Pd P C11 C12 . . . . 65.57(16) ?
    C21 P C11 C16 . . . . 10.31(17) ?
    C31 P C11 C16 . . . . 122.28(15) ?
    Pd P C11 C16 . . . . -113.40(14) ?
    C16 C11 C12 C13 . . . . -0.2(3) ?
    P C11 C12 C13 . . . . -179.23(14) ?
    C11 C12 C13 C14 . . . . -0.1(3) ?
    C12 C13 C14 O1 . . . . -178.36(18) ?
    C12 C13 C14 C15 . . . . 0.6(3) ?
    O1 C14 C15 C16 . . . . 178.38(18) ?
    C13 C14 C15 C16 . . . . -0.6(3) ?
    C14 C15 C16 C11 . . . . 0.3(3) ?
    C12 C11 C16 C15 . . . . 0.1(3) ?
    P C11 C16 C15 . . . . 179.15(15) ?
    C31 P C21 C22 . . . . 166.77(14) ?
    C11 P C21 C22 . . . . -82.53(15) ?
    Pd P C21 C22 . . . . 46.36(15) ?
    C31 P C21 C26 . . . . -10.31(17) ?
    C11 P C21 C26 . . . . 100.39(16) ?
    Pd P C21 C26 . . . . -130.73(14) ?
    C26 C21 C22 C23 . . . . 0.4(3) ?
    P C21 C22 C23 . . . . -176.82(14) ?
    C21 C22 C23 C24 . . . . 2.2(3) ?
    C22 C23 C24 O2 . . . . 175.75(17) ?
    C22 C23 C24 C25 . . . . -3.2(3) ?
    O2 C24 C25 C26 . . . . -177.36(17) ?
    C23 C24 C25 C26 . . . . 1.6(3) ?
    C24 C25 C26 C21 . . . . 0.9(3) ?
    C22 C21 C26 C25 . . . . -1.9(3) ?
    P C21 C26 C25 . . . . 175.13(14) ?
    C21 P C31 C32 . . . . 81.11(16) ?
    C11 P C31 C32 . . . . -28.83(17) ?
    Pd P C31 C32 . . . . -158.32(14) ?
    C21 P C31 C36 . . . . -96.04(15) ?
    C11 P C31 C36 . . . . 154.02(14) ?
    Pd P C31 C36 . . . . 24.53(16) ?
    C36 C31 C32 C33 . . . . -0.7(3) ?
    P C31 C32 C33 . . . . -177.86(15) ?
    C31 C32 C33 C34 . . . . 0.4(3) ?
    C32 C33 C34 O3 . . . . -179.07(18) ?
    C32 C33 C34 C35 . . . . 0.4(3) ?
    O3 C34 C35 C36 . . . . 178.74(17) ?
    C33 C34 C35 C36 . . . . -0.7(3) ?
    C34 C35 C36 C31 . . . . 0.4(3) ?
    C32 C31 C36 C35 . . . . 0.3(3) ?
    P C31 C36 C35 . . . . 177.54(14) ?
    C15 C14 O1 C1 . . . . -175.70(19) ?
    C13 C14 O1 C1 . . . . 3.3(3) ?
    C25 C24 O2 C2 . . . . 172.50(17) ?
    C23 C24 O2 C2 . . . . -6.5(3) ?
    C35 C34 O3 C3 . . . . 176.95(18) ?
    C33 C34 O3 C3 . . . . -3.6(3) ?
    C07 C02 C03 C04 . . . . 7.9(11) ?
    C01 C02 C03 C04 . . . . -174.1(6) ?
    C02 C03 C04 C05 . . . . 0.4(9) ?
    C03 C04 C05 C06 . . . . -9.8(14) ?
    C04 C05 C06 C07 . . . . 10.3(14) ?
    C03 C02 C07 C06 . . . . -7.4(10) ?
    C01 C02 C07 C06 . . . . 174.4(5) ?
    C05 C06 C07 C02 . . . . -1.1(9) ?
loop_
    _geom_hbond_atom_site_label_D
    _geom_hbond_atom_site_label_H
    _geom_hbond_atom_site_label_A
    _geom_hbond_site_symmetry_A
    _geom_hbond_distance_DH
    _geom_hbond_distance_HA
    _geom_hbond_distance_DA
    _geom_hbond_angle_DHA
    C01 H01B O2 1_645 0.98 2.36 3.327(7) 170.1
    C3 H3A O2 2_567 0.98 2.57 3.255(3) 126.6
    C36 H36 Cl . 0.95 2.79 3.5402(19) 136.1
