# Supplementary material for: trans-Dichlorido­bis­[tris(4-meth­oxy­phenyl)­phosphane]palladium(II) toluene solvate
Source: Acta Crystallogr Sect E Struct Rep Online. 2010 Oct 20;66(Pt 11):m1420. doi: 10.1107/S1600536810040912 (PMC3009065; doi:10.1107/S1600536810040912)
Supplement: Supplementary file 2 [file e-66-m1420-Isup2.hkl]

#
# h,k,l, Fc-squared, Fo-squared, sigma(Fo-squared) and status flag
#
data_I
_shelx_title ' 6frm6_0m in P-1'
_shelx_refln_list_code          4
_shelx_F_calc_maximum      140.69
_exptl_crystal_F_000       502.00
_reflns_d_resolution_high  0.7493
 
loop_
 _symmetry_equiv_pos_as_xyz
 'x, y, z'
 '-x, -y, -z'
 
_cell_length_a     7.8545
_cell_length_b    12.1231
_cell_length_c    12.4024
_cell_angle_alpha  85.666
_cell_angle_beta   78.762
_cell_angle_gamma  75.919
 
_shelx_F_squared_multiplier     1.000
 
loop_
 _refln_index_h
 _refln_index_k
 _refln_index_l
 _refln_F_squared_calc
 _refln_F_squared_meas
 _refln_F_squared_sigma
 _refln_observed_status
   1   0   0     1633.20     1747.68     32.00 o
   2   0   0     3582.93     3737.65     59.52 o
   3   0   0      102.38      135.86      3.23 o
   4   0   0      318.86      311.07      6.65 o
   5   0   0     2069.86     2054.61     35.85 o
   6   0   0      673.11      704.18     15.50 o
   7   0   0       11.70       15.49      3.25 o
   8   0   0        4.13        0.75      2.74 o
   9   0   0        9.25        6.46      3.49 o
  -9   1   0        0.84       -0.21      3.35 o
  -8   1   0       16.86       14.98      3.82 o
  -7   1   0      291.45      262.83     18.54 o
  -6   1   0      285.04      287.27     10.92 o
  -5   1   0      384.81      412.30     16.93 o
  -4   1   0        6.43        0.43      0.76 o
  -3   1   0      503.68      575.46     10.40 o
  -2   1   0     1044.08     1100.72     18.80 o
  -1   1   0    18041.17    17840.86    238.29 o
   1   1   0     3759.26     3841.19    106.80 o
   2   1   0     4479.69     4765.31    187.94 o
   3   1   0      675.41      645.29     13.91 o
   4   1   0     1527.65     1492.99     30.01 o
   5   1   0     2340.43     2287.68     42.62 o
   6   1   0      574.31      554.76     14.77 o
   7   1   0      484.84      425.28     11.96 o
   8   1   0       11.34        5.56      4.91 o
   9   1   0       39.69       34.26      5.03 o
  10   1   0       13.98       21.35      6.19 o
  -9   2   0       85.71       75.49      8.98 o
  -8   2   0      361.81      377.43     16.13 o
  -7   2   0      531.87      534.13     25.68 o
  -6   2   0      385.87      379.90     20.84 o
  -5   2   0      202.91      210.43      5.74 o
  -4   2   0      414.04      486.38     12.86 o
  -3   2   0       55.45       42.70      1.97 o
  -2   2   0       21.29        7.70      0.97 o
  -1   2   0     1170.87     1104.14     16.11 o
   0   2   0     1023.27     1009.45     17.40 o
   1   2   0     1844.78     1752.88     23.86 o
   2   2   0     5870.48     5949.44    142.35 o
   3   2   0     1349.23     1359.76     57.45 o
   4   2   0      228.18      157.52      4.73 o
   5   2   0     2047.64     1903.55     38.22 o
   6   2   0     1289.43     1186.57     23.56 o
   7   2   0      201.26      260.48      8.19 o
   8   2   0       48.08       49.44      4.62 o
   9   2   0      129.52      121.55     12.37 o
  10   2   0      344.23      403.54     22.53 o
  -9   3   0       18.49       31.87      6.36 o
  -8   3   0      440.10      443.62     18.26 o
  -7   3   0      715.16      696.38     23.65 o
  -6   3   0     1907.87     1866.19     58.92 o
  -5   3   0     1366.24     1359.88     23.93 o
  -4   3   0        0.55        3.08      1.18 o
  -3   3   0        2.50        1.90      0.96 o
  -2   3   0     1098.60     1261.11     19.74 o
  -1   3   0     1945.34     1724.25     26.41 o
   0   3   0     1481.08     1691.92     27.17 o
   1   3   0     2011.28     2233.53     37.70 o
   2   3   0     2194.70     2453.82     41.23 o
   3   3   0      759.70      756.57     19.12 o
   4   3   0      773.95      727.89     34.39 o
   5   3   0     1452.21     1409.83     54.42 o
   6   3   0     1028.34     1082.32     21.33 o
   7   3   0      177.68      174.85      6.39 o
   8   3   0      204.16      230.58      8.95 o
   9   3   0      318.33      349.28     15.80 o
  10   3   0      851.16     1007.38     45.06 o
  -9   4   0       35.78       42.51     10.73 o
  -8   4   0      689.37      710.52     40.63 o
  -7   4   0     1230.13     1170.74     35.74 o
  -6   4   0     2953.06     2967.66     66.79 o
  -5   4   0       64.06       77.89      5.17 o
  -4   4   0     1089.02     1069.77     22.05 o
  -3   4   0      262.82      211.87      9.61 o
  -2   4   0     7302.37     7720.99    128.87 o
  -1   4   0      387.28      367.05      8.23 o
   0   4   0      164.94      129.32      3.79 o
   1   4   0      240.11      215.63      4.99 o
   2   4   0     1297.34     1451.21     24.96 o
   3   4   0     3846.87     4107.83     83.06 o
   4   4   0      693.99      705.56     13.71 o
   5   4   0      870.57      886.08     42.37 o
   6   4   0      275.97      266.98     17.71 o
   7   4   0        2.46        9.47      3.99 o
   8   4   0      165.09      168.12      6.38 o
   9   4   0      364.29      380.15     15.90 o
  10   4   0      315.51      326.81     40.91 o
  -8   5   0      516.10      516.36     22.65 o
  -7   5   0      691.70      672.32     23.75 o
  -6   5   0       29.82       28.79      4.45 o
  -5   5   0      433.90      393.90     12.86 o
  -4   5   0      547.04      539.86     18.49 o
  -3   5   0     2539.65     2765.47     56.42 o
  -2   5   0     3078.36     3055.14     52.23 o
  -1   5   0     1860.72     1669.19     32.79 o
   0   5   0     3949.97     4012.94     85.07 o
   1   5   0     1849.22     1878.10     39.62 o
   2   5   0        9.40       27.46      1.87 o
   3   5   0     8188.78     8563.35    174.11 o
   4   5   0      155.27      175.32      5.47 o
   5   5   0      489.35      484.25     11.16 o
   6   5   0       44.50       27.19      6.27 o
   7   5   0       15.61       18.54      6.05 o
   8   5   0      487.28      424.64     31.15 o
   9   5   0      368.61      401.89     33.14 o
  10   5   0      206.10      168.25     31.03 o
  -8   6   0      208.65      211.58     13.72 o
  -7   6   0      200.77      197.63     11.70 o
  -6   6   0       35.05       31.00      5.60 o
  -5   6   0       54.53       52.27      5.43 o
  -4   6   0      410.31      448.15     12.11 o
  -3   6   0     1149.12     1088.82     23.56 o
  -2   6   0     1159.70     1115.30     22.61 o
  -1   6   0     3543.46     3708.06     70.13 o
   0   6   0     1240.86     1182.48     27.67 o
   1   6   0     1574.79     1620.91     48.09 o
   2   6   0     3328.92     3459.38     64.14 o
   3   6   0     2334.27     2377.96     44.31 o
   4   6   0     2150.49     2156.58     51.93 o
   5   6   0      536.07      594.47     15.70 o
   6   6   0       27.19       34.90      1.99 o
   7   6   0      249.05      198.31     38.21 o
   8   6   0      409.45      370.71     28.80 o
   9   6   0      410.47      416.24     33.91 o
  10   6   0       34.09       30.79     13.20 o
  -7   7   0      332.62      353.81     19.56 o
  -6   7   0       54.61       55.49      6.31 o
  -5   7   0        3.00        2.36      2.18 o
  -4   7   0       22.02       20.75      2.71 o
  -3   7   0      238.46      276.77      7.92 o
  -2   7   0      436.56      389.40     10.30 o
  -1   7   0      787.09      830.58     19.98 o
   0   7   0      168.62      147.25     10.81 o
   1   7   0      649.22      575.72     17.00 o
   2   7   0     2661.78     2678.65     58.11 o
   3   7   0     1744.06     1677.35     36.25 o
   4   7   0     5067.08     5466.60    112.16 o
   5   7   0      121.59      114.15      7.93 o
   6   7   0     1156.64     1152.37     36.00 o
   7   7   0       23.12       24.62      3.19 o
   8   7   0      801.68      829.95     47.74 o
   9   7   0      257.46      251.01     26.36 o
  10   7   0      155.63       79.96     30.76 o
  -7   8   0      101.25       95.76     14.38 o
  -6   8   0        1.53        1.20      4.27 o
  -5   8   0        2.44        0.24      2.33 o
  -4   8   0        2.91        2.75      2.12 o
  -3   8   0      569.29      524.31     13.83 o
  -2   8   0      517.24      513.47     13.79 o
  -1   8   0        0.83        3.91      1.31 o
   0   8   0      830.91      893.51     22.73 o
   1   8   0      568.36      594.20     14.28 o
   2   8   0     1066.38     1081.96     34.43 o
   3   8   0     1646.19     1699.64     33.11 o
   4   8   0     2507.88     2605.57    108.23 o
   5   8   0      219.08      219.47      7.93 o
   6   8   0     1176.35     1216.99     54.71 o
   7   8   0      656.08      664.31     27.97 o
   8   8   0      537.03      553.15     20.63 o
   9   8   0      950.27      882.14    100.53 o
  -6   9   0      345.41      374.22     27.33 o
  -5   9   0      265.67      259.70     16.14 o
  -4   9   0     1170.22     1149.63     42.69 o
  -3   9   0     1269.15     1292.25     30.55 o
  -2   9   0       38.25       42.73      6.64 o
  -1   9   0      121.38      118.29      5.74 o
   0   9   0      448.14      436.30     15.58 o
   1   9   0      578.86      557.97     14.08 o
   2   9   0     1414.66     1349.02     31.22 o
   3   9   0     1035.00     1092.84     22.77 o
   4   9   0      735.89      799.48     22.61 o
   5   9   0        4.18        9.43      2.67 o
   6   9   0     1225.16     1184.45     38.14 o
   7   9   0      424.71      431.95     15.26 o
   8   9   0      870.01      845.91     34.80 o
   9   9   0      601.93      570.66     78.91 o
  -6  10   0      332.98      320.34     25.56 o
  -5  10   0      610.71      580.18     32.18 o
  -4  10   0     1430.96     1454.89    121.50 o
  -3  10   0      591.75      643.84     29.27 o
  -2  10   0      710.79      719.14     23.49 o
  -1  10   0      107.27      104.50      7.40 o
   0  10   0      356.25      381.28     10.35 o
   1  10   0      848.47      808.97     19.36 o
   2  10   0      445.45      502.68     13.15 o
   3  10   0     1114.08     1123.19     31.57 o
   4  10   0       12.53       17.66      3.03 o
   5  10   0       32.19       30.97      4.51 o
   6  10   0       19.07       17.76      3.63 o
   7  10   0      217.99      208.31      9.77 o
   8  10   0      576.14      552.20     25.18 o
   9  10   0      346.38      352.56     16.88 o
  -5  11   0      218.55      204.03     20.71 o
  -4  11   0     1318.62     1236.48     47.15 o
  -3  11   0      816.77      797.61     26.50 o
  -2  11   0     1745.29     1720.99     45.53 o
  -1  11   0      751.76      802.70     25.72 o
   0  11   0     1182.66     1114.84     28.51 o
   1  11   0       25.10       35.09      3.73 o
   2  11   0     1918.38     1925.33     51.81 o
   3  11   0       52.78       61.91      5.59 o
   4  11   0      686.97      643.69     25.38 o
   5  11   0        2.80        1.20      2.51 o
   6  11   0       33.89       34.68      6.87 o
   7  11   0      453.17      416.56     16.51 o
   8  11   0      135.30      149.05     11.12 o
  -4  12   0      622.22      660.69     25.19 o
  -3  12   0      356.69      343.30     16.28 o
  -2  12   0      138.92      132.85      8.49 o
  -1  12   0      336.56      332.39     12.78 o
   0  12   0      785.85      825.94     23.11 o
   1  12   0     1501.48     1505.05     43.18 o
   2  12   0      775.32      763.30     35.00 o
   3  12   0      281.85      308.43     14.48 o
   4  12   0       75.38       73.15      7.85 o
   5  12   0      224.50      256.16     13.91 o
   6  12   0      161.40      184.35     15.02 o
   7  12   0      655.70      650.39     29.21 o
   8  12   0       71.98       81.90     10.47 o
  -3  13   0        0.42        3.75      4.04 o
  -2  13   0        3.70        4.38      3.02 o
  -1  13   0      278.79      287.66     16.46 o
   0  13   0      870.99      864.22     39.72 o
   1  13   0      969.75      971.92     36.88 o
   2  13   0      327.02      346.23     14.91 o
   3  13   0       20.61       16.53      4.82 o
   4  13   0      241.26      292.78     16.03 o
   5  13   0      485.11      489.33     39.82 o
   6  13   0     1066.70     1126.26     38.39 o
   7  13   0      973.80      859.80     30.59 o
  -2  14   0       18.38       18.64      6.89 o
  -1  14   0      119.72      130.04     10.86 o
   0  14   0        4.99        5.80      4.30 o
   1  14   0      273.95      271.01     13.45 o
   2  14   0      106.15       90.65     17.88 o
   3  14   0       29.94       33.52      6.51 o
   4  14   0        4.16        8.02      4.06 o
   5  14   0      899.93      934.11     34.54 o
   6  14   0     1428.41     1483.40     48.95 o
   7  14   0     1033.24     1183.24     40.33 o
  -1  15   0        1.01       -2.04      3.90 o
   0  15   0      154.14      171.89     14.74 o
   1  15   0      343.34      374.04     20.42 o
   2  15   0       15.24       11.03      4.67 o
   3  15   0        7.32       11.86      4.77 o
   4  15   0       36.82       49.17      9.98 o
   5  15   0      424.17      425.43     20.70 o
   2  16   0        0.23       -1.41      4.14 o
   3  16   0       26.10       28.68      9.18 o
  -2 -16   1       26.38       35.27      7.47 o
  -5 -15   1      328.38      373.94     19.87 o
  -4 -15   1      480.92      476.83     31.71 o
  -3 -15   1      148.79      183.53     30.49 o
  -2 -15   1        5.86        9.57      4.79 o
  -1 -15   1       14.35       10.70      5.61 o
   0 -15   1      238.78      258.53     15.96 o
   1 -15   1       20.97       17.79      5.41 o
  -6 -14   1      581.12      673.90     28.11 o
  -5 -14   1     1077.27     1131.28     42.05 o
  -4 -14   1     1016.96     1058.53     40.29 o
  -3 -14   1      208.19      203.08     14.47 o
  -2 -14   1       43.29       36.37     11.77 o
  -1 -14   1      385.59      376.22     24.52 o
   0 -14   1      283.28      280.00     14.91 o
   1 -14   1      326.93      325.48     16.24 o
   2 -14   1       25.16       41.65     10.01 o
  -7 -13   1      304.72      318.54     23.42 o
  -6 -13   1      644.36      653.50     26.49 o
  -5 -13   1      539.92      549.12     23.81 o
  -4 -13   1      883.47      922.75     35.37 o
  -3 -13   1      386.80      399.02     19.81 o
  -2 -13   1      748.87      772.86     25.73 o
  -1 -13   1     1718.43     1756.21     49.93 o
   0 -13   1      731.47      713.14     25.09 o
   1 -13   1      510.65      527.57     23.82 o
   2 -13   1       63.54       43.73      6.41 o
   3 -13   1       19.96        9.82      5.97 o
  -8 -12   1       32.75       38.24      6.63 o
  -7 -12   1      280.08      264.23     12.74 o
  -6 -12   1      523.74      550.70     29.62 o
  -5 -12   1      140.19      157.95     14.44 o
  -4 -12   1        0.49        0.28      4.46 o
  -3 -12   1      368.27      317.79     26.39 o
  -2 -12   1      941.98      942.95     29.19 o
  -1 -12   1     1902.19     2009.84     58.39 o
   0 -12   1      453.90      413.68     42.80 o
   1 -12   1      509.61      511.68     19.15 o
   2 -12   1      208.95      227.38     12.49 o
   3 -12   1      346.66      330.07     19.50 o
   4 -12   1      632.57      653.31     30.49 o
  -8 -11   1      262.24      247.11     52.20 o
  -7 -11   1      230.77      305.14     13.66 o
  -6 -11   1      687.14      689.38     25.63 o
  -5 -11   1       91.98       98.88      8.27 o
  -4 -11   1      121.68      143.08     23.94 o
  -3 -11   1      193.27      198.83      9.48 o
  -2 -11   1      343.04      341.99     13.54 o
  -1 -11   1      484.23      481.98     14.76 o
   0 -11   1      884.38      940.92     28.63 o
   1 -11   1     1009.42      963.53     29.59 o
   2 -11   1      410.43      435.47     18.81 o
   3 -11   1      359.00      335.07     14.94 o
   4 -11   1      804.79      784.10     36.93 o
   5 -11   1      592.94      582.21     28.14 o
  -9 -10   1      209.41      154.66     46.07 o
  -8 -10   1      357.13      383.47     18.96 o
  -7 -10   1      293.68      301.99     12.77 o
  -6 -10   1     1396.54     1405.56     45.28 o
  -5 -10   1        3.14        0.03      2.19 o
  -4 -10   1      169.39      168.35     10.00 o
  -3 -10   1      339.69      291.55     11.27 o
  -2 -10   1       86.42       99.07      4.91 o
  -1 -10   1      629.36      640.19     17.89 o
   0 -10   1     2704.76     2779.12     84.43 o
   1 -10   1       32.96       29.34      4.44 o
   2 -10   1       87.39      100.17      7.66 o
   3 -10   1      134.84      155.39     13.98 o
   4 -10   1     1446.89     1353.35     63.17 o
   5 -10   1     1180.45     1179.24     45.31 o
   6 -10   1      394.16      390.00     29.11 o
  -9  -9   1      260.72      179.83     46.62 o
  -8  -9   1      965.02      957.40     70.59 o
  -7  -9   1     1161.42     1151.55     36.26 o
  -6  -9   1     1056.38     1079.41     35.08 o
  -5  -9   1       90.16       88.76     17.51 o
  -4  -9   1       65.36       75.84      4.12 o
  -3  -9   1       79.42       96.99      4.26 o
  -2  -9   1      142.29      160.86      5.85 o
  -1  -9   1     1727.25     1799.55     41.44 o
   0  -9   1        4.64        5.76      2.41 o
   1  -9   1       30.07       42.20      4.88 o
   2  -9   1       62.10       72.53      6.35 o
   3  -9   1      751.01      699.92     22.88 o
   4  -9   1      897.20      865.65     35.15 o
   5  -9   1      460.64      499.92     23.83 o
   6  -9   1       51.23       48.19     10.19 o
   7  -9   1      266.77      274.00     24.22 o
  -9  -8   1      349.65      345.88     60.22 o
  -8  -8   1      632.69      624.42     77.57 o
  -7  -8   1      845.39      875.49     20.50 o
  -6  -8   1      132.17      126.60      5.36 o
  -5  -8   1      887.92      925.36     24.50 o
  -4  -8   1     2095.78     2219.34     47.45 o
  -3  -8   1     3033.65     3102.03     62.42 o
  -2  -8   1     1414.93     1417.07     28.45 o
  -1  -8   1      957.62      983.86     23.96 o
   0  -8   1      381.91      394.64     14.29 o
   1  -8   1       72.29       70.53      5.45 o
   2  -8   1      724.64      731.62     17.21 o
   3  -8   1       62.01       54.62      3.68 o
   4  -8   1      344.86      374.43     11.09 o
   5  -8   1      330.79      342.57     16.26 o
   6  -8   1      122.14      118.92     17.69 o
   7  -8   1       15.03       26.16      7.78 o
  -9  -7   1       61.96       44.52     24.30 o
  -8  -7   1      567.28      568.63     61.82 o
  -7  -7   1      109.12      112.04      8.36 o
  -6  -7   1     1008.51     1026.06     26.37 o
  -5  -7   1     1944.17     2007.98     48.79 o
  -4  -7   1      348.66      358.66      9.12 o
  -3  -7   1     4307.78     4235.22     78.14 o
  -2  -7   1     3750.29     3716.92     69.21 o
  -1  -7   1     2216.71     2251.09     49.52 o
   0  -7   1      426.84      385.12     11.42 o
   1  -7   1      801.28      816.79     21.08 o
   2  -7   1      369.98      341.40      9.26 o
   3  -7   1     1454.85     1441.77     29.27 o
   4  -7   1      771.77      799.91     19.00 o
   5  -7   1      503.43      527.71     16.39 o
   6  -7   1        0.21       -3.34      2.26 o
   7  -7   1        0.68       -0.43      5.71 o
   8  -7   1        2.57       -0.54      4.58 o
  -9  -6   1       22.75       22.32     17.52 o
  -8  -6   1      472.69      490.72     23.01 o
  -7  -6   1      343.27      373.97     18.09 o
  -6  -6   1      247.92      253.51      7.29 o
  -5  -6   1       47.83       42.63      3.03 o
  -4  -6   1       29.59       26.80      2.07 o
  -3  -6   1     3680.98     3735.35     88.74 o
  -2  -6   1     4869.38     5116.78    104.29 o
  -1  -6   1      644.93      580.18     12.87 o
   0  -6   1      954.40      947.59     31.18 o
   1  -6   1      611.65      600.68     16.02 o
   2  -6   1     3882.19     3822.27     69.91 o
   3  -6   1     1830.69     1856.55     42.57 o
   4  -6   1      866.97      861.83     19.82 o
   5  -6   1       82.86       72.85      5.36 o
   6  -6   1       37.08       34.50      7.65 o
   7  -6   1       69.88       74.40      7.31 o
   8  -6   1       94.16       59.41     11.24 o
 -10  -5   1      279.10      265.87     36.39 o
  -9  -5   1      870.73      799.68     73.65 o
  -8  -5   1      382.21      407.97     20.38 o
  -7  -5   1        8.62        7.79      3.84 o
  -6  -5   1       98.28      105.44      9.53 o
  -5  -5   1      176.86      191.55      5.05 o
  -4  -5   1       70.78       56.08      2.76 o
  -3  -5   1     5231.17     5580.17     92.79 o
  -2  -5   1       62.14       99.34      4.15 o
  -1  -5   1       87.58       77.12      2.83 o
   0  -5   1      180.63      171.60      5.93 o
   1  -5   1      787.57      797.21     17.25 o
   2  -5   1     1313.99     1209.59     23.83 o
   3  -5   1     4690.76     4703.80     86.37 o
   4  -5   1       73.04       78.53      7.05 o
   5  -5   1     1047.95     1103.09     27.86 o
   6  -5   1      121.11      113.94      6.90 o
   7  -5   1      645.12      591.71     21.63 o
   8  -5   1      478.37      516.79     31.77 o
 -10  -4   1      368.52      237.90     35.34 o
  -9  -4   1     1376.93     1384.99     50.30 o
  -8  -4   1      448.25      408.22     31.53 o
  -7  -4   1      526.46      498.96     25.75 o
  -6  -4   1       57.97       69.09      9.42 o
  -5  -4   1      838.37      851.50     31.71 o
  -4  -4   1     1652.42     1757.38     52.90 o
  -3  -4   1       20.39       16.85      1.95 o
  -2  -4   1       10.67       22.34      1.17 o
  -1  -4   1       91.34       96.43      2.86 o
   0  -4   1        6.10       11.18      1.37 o
   1  -4   1        2.93       24.03      1.42 o
   2  -4   1     4790.00     4910.72     89.01 o
   3  -4   1      756.45      759.74     16.73 o
   4  -4   1     1893.16     1927.88     37.12 o
   5  -4   1       11.70        7.32      1.85 o
   6  -4   1      212.50      205.99      8.81 o
   7  -4   1      989.75     1023.89     32.01 o
   8  -4   1     1680.61     1596.48     60.85 o
   9  -4   1      471.09      464.54     30.39 o
 -10  -3   1      259.41      290.20     16.24 o
  -9  -3   1     1461.05     1482.77     42.54 o
  -8  -3   1     1154.55     1136.14     26.33 o
  -7  -3   1     1058.74     1093.88     21.96 o
  -6  -3   1      133.65      143.17      9.88 o
  -5  -3   1     2590.50     2685.03     88.55 o
  -4  -3   1     2500.30     2579.15    106.68 o
  -3  -3   1     1369.47     1343.64     40.39 o
  -2  -3   1     2912.69     3100.81     51.75 o
  -1  -3   1      276.53      214.35      4.48 o
   0  -3   1      807.23      742.13     12.89 o
   1  -3   1       89.93      131.39      2.85 o
   2  -3   1      334.31      330.29      6.58 o
   3  -3   1     1111.21     1030.69     20.32 o
   4  -3   1        2.07        1.86      0.99 o
   5  -3   1        0.47        0.32      1.20 o
   6  -3   1      499.84      495.43     15.73 o
   7  -3   1     1223.61     1202.21     35.89 o
   8  -3   1     2349.65     2283.44     62.94 o
   9  -3   1      551.75      504.15     30.97 o
 -10  -2   1      331.41      355.25     16.72 o
  -9  -2   1      395.39      417.45     16.35 o
  -8  -2   1      567.82      572.14     15.36 o
  -7  -2   1      155.38      160.44      5.13 o
  -6  -2   1      375.87      386.26      9.08 o
  -5  -2   1     4773.72     4946.13     92.00 o
  -4  -2   1     5708.63     5640.67    137.76 o
  -3  -2   1     4522.50     4529.54    136.06 o
  -2  -2   1    10573.73    10686.98    305.64 o
  -1  -2   1     2190.55     2302.17     32.92 o
   0  -2   1      761.53      927.14     13.99 o
   1  -2   1     1158.62      921.33     13.66 o
   2  -2   1       70.11       53.88      1.98 o
   3  -2   1       38.43       59.48      2.20 o
   4  -2   1        8.21       10.32      1.86 o
   5  -2   1       96.23       86.73      3.25 o
   6  -2   1      772.51      740.47     18.89 o
   7  -2   1      610.06      612.10     21.07 o
   8  -2   1      367.76      312.37     14.26 o
   9  -2   1      322.19      356.11     23.72 o
  -9  -1   1       86.67       82.53      5.48 o
  -8  -1   1       20.93       19.81      3.95 o
  -7  -1   1       20.46       26.36      2.75 o
  -6  -1   1      408.44      410.17      9.88 o
  -5  -1   1     2301.94     2251.84     42.01 o
  -4  -1   1     3309.77     3260.85     61.15 o
  -3  -1   1     6515.80     6725.09    123.65 o
  -2  -1   1       87.74      120.38      3.55 o
  -1  -1   1      545.77      695.10     10.66 o
   0  -1   1     3123.13     3027.39     61.38 o
   1  -1   1     5625.35     6448.20     93.37 o
   2  -1   1     3543.17     3578.77     68.30 o
   3  -1   1     1518.68     1496.06     27.55 o
   4  -1   1      166.30      195.10      6.26 o
   5  -1   1      416.80      426.90     16.71 o
   6  -1   1      421.22      466.32     12.06 o
   7  -1   1      142.45      129.66     11.66 o
   8  -1   1       97.29      123.01      8.59 o
   9  -1   1       63.12       44.72      7.75 o
  -9   0   1       28.79       16.49      4.50 o
  -8   0   1        0.34        0.29      1.85 o
  -7   0   1       19.89       26.78      8.21 o
  -6   0   1      309.14      309.37      9.18 o
  -5   0   1        8.12        7.76      1.41 o
  -4   0   1     1814.39     1849.92     31.63 o
  -3   0   1      268.10      243.37      5.92 o
  -2   0   1     3930.26     3941.25     66.25 o
  -1   0   1       95.41       84.85      1.47 o
   1   0   1     4005.91     3690.51    109.98 o
   2   0   1     5888.22     6105.72     87.74 o
   3   0   1     2472.19     2560.24     40.55 o
   4   0   1      311.87      292.51      8.77 o
   5   0   1      953.67     1084.30     26.34 o
   6   0   1     1204.56     1175.52     32.17 o
   7   0   1      380.52      381.36     19.29 o
   8   0   1      344.66      314.78     22.01 o
   9   0   1        2.45       -1.28     10.69 o
  10   0   1       17.10       21.25      7.24 o
  -9   1   1       25.83       20.22      6.21 o
  -8   1   1      135.12      132.99      8.98 o
  -7   1   1       56.62       68.97      6.13 o
  -6   1   1      195.46      199.53      7.28 o
  -5   1   1       12.95        1.77      1.07 o
  -4   1   1      224.47      239.34      5.17 o
  -3   1   1      106.27      141.29      3.41 o
  -2   1   1     1518.66     1490.30     24.67 o
  -1   1   1     2770.14     2926.27     39.44 o
   0   1   1     1929.47     1955.83     38.19 o
   1   1   1      999.00     1114.36     16.81 o
   2   1   1     3577.76     3579.83     56.32 o
   3   1   1     2961.35     2977.34     48.61 o
   4   1   1     4531.65     4951.02     95.60 o
   5   1   1     1599.67     1559.95     31.86 o
   6   1   1     1766.80     1782.54     34.27 o
   7   1   1     1586.38     1519.08     37.88 o
   8   1   1      238.44      244.02     10.71 o
   9   1   1        2.31        1.60      3.78 o
  10   1   1       23.25       30.80      7.28 o
  -9   2   1      325.65      348.81     14.11 o
  -8   2   1      211.55      221.55     12.01 o
  -7   2   1      120.01      115.29      8.12 o
  -6   2   1      791.97      750.20     33.65 o
  -5   2   1      642.23      662.39     15.74 o
  -4   2   1      688.36      668.94     13.63 o
  -3   2   1      951.80     1027.91     17.71 o
  -2   2   1      933.25     1112.07     17.72 o
  -1   2   1    15501.45    15557.64    238.92 o
   0   2   1     2035.42     1886.89     31.09 o
   1   2   1    12124.39    12229.95    182.89 o
   2   2   1     1701.69     1778.14     27.09 o
   3   2   1     1181.91     1193.80     21.73 o
   4   2   1      987.70      954.18     19.76 o
   5   2   1     1611.43     1609.34     32.53 o
   6   2   1     2875.28     2850.33     56.81 o
   7   2   1     1199.48     1116.07     25.69 o
   8   2   1       90.41      108.98     20.60 o
   9   2   1      396.70      421.33     27.37 o
  10   2   1      289.91      301.87     18.69 o
  -9   3   1       44.15       35.26     11.01 o
  -8   3   1       10.48       19.04      5.61 o
  -7   3   1      839.60      869.97     34.38 o
  -6   3   1     1256.09     1349.73     38.79 o
  -5   3   1     4356.43     4313.54     91.28 o
  -4   3   1      215.98      216.58      5.79 o
  -3   3   1      203.69      193.90      4.82 o
  -2   3   1     2343.52     2431.02     37.15 o
  -1   3   1     5746.95     6290.54     95.34 o
   0   3   1     9474.46     9896.92    151.39 o
   1   3   1     3179.44     3266.77     50.93 o
   2   3   1     6287.14     7036.07    117.65 o
   3   3   1        1.98        2.78      1.88 o
   4   3   1      258.91      216.46      5.13 o
   5   3   1      710.80      641.58     13.90 o
   6   3   1     1687.43     1660.59     33.90 o
   7   3   1       79.79      113.88      6.27 o
   8   3   1      335.18      326.68     14.24 o
   9   3   1      492.64      494.01     22.25 o
  10   3   1      697.58      755.27     35.65 o
  -8   4   1      203.32      217.69     10.45 o
  -7   4   1      838.54      801.58     26.82 o
  -6   4   1     2123.96     2074.38     64.32 o
  -5   4   1      465.51      454.90     15.01 o
  -4   4   1      991.94     1026.64     28.42 o
  -3   4   1     1670.95     1711.46     29.43 o
  -2   4   1     1298.09     1519.41     26.25 o
  -1   4   1     7789.44     7777.81    139.69 o
   0   4   1     1801.74     1775.11     31.02 o
   1   4   1     2422.07     2527.51     43.11 o
   2   4   1      411.35      448.61     13.92 o
   3   4   1       70.11      128.88      3.05 o
   4   4   1      231.24      313.90      7.26 o
   5   4   1      274.62      272.90      6.46 o
   6   4   1      240.88      274.09      7.46 o
   7   4   1        2.11        1.70      1.12 o
   8   4   1       12.30       15.57      3.59 o
   9   4   1      163.52      181.72     13.16 o
  10   4   1      191.73      198.65     11.78 o
  -8   5   1       33.88       35.08      5.31 o
  -7   5   1      403.49      409.95     17.21 o
  -6   5   1       65.61       58.79      7.65 o
  -5   5   1      502.63      496.67     15.27 o
  -4   5   1      400.36      397.36     10.87 o
  -3   5   1     1824.72     1887.82     37.91 o
  -2   5   1     2137.57     2044.91     38.77 o
  -1   5   1     2314.47     2277.73     44.06 o
   0   5   1     4429.84     4536.29     94.16 o
   1   5   1     3547.20     3715.76     68.70 o
   2   5   1      133.19       85.52      3.00 o
   3   5   1      160.71      218.43      6.02 o
   4   5   1      942.21      961.64     20.26 o
   5   5   1     1066.76     1003.20     20.92 o
   6   5   1      416.01      426.04     13.85 o
   7   5   1      308.68      248.94      8.51 o
   8   5   1      118.82       96.42      6.27 o
   9   5   1       42.20       45.85      4.44 o
  10   5   1      362.58      365.18     34.09 o
  -8   6   1       11.09       12.84      3.88 o
  -7   6   1      397.41      384.90     16.86 o
  -6   6   1      429.39      479.41     18.54 o
  -5   6   1      198.65      155.25      7.95 o
  -4   6   1        1.25       -0.53      1.48 o
  -3   6   1      184.25      202.33      7.28 o
  -2   6   1      468.54      474.74     11.36 o
  -1   6   1     6018.25     6189.00    128.07 o
   0   6   1      409.29      336.56      8.98 o
   1   6   1     1010.42     1007.79     29.49 o
   2   6   1     2233.90     2337.12     44.11 o
   3   6   1     2135.40     2065.91     38.86 o
   4   6   1     6096.47     6081.87    124.33 o
   5   6   1     1780.42     1782.88     36.34 o
   6   6   1       39.47       32.80      1.91 o
   7   6   1      199.54      215.11     22.26 o
   8   6   1       98.88       91.29      4.36 o
   9   6   1      216.08      253.24     26.64 o
  10   6   1      304.80      258.25     28.79 o
  -7   7   1      780.65      786.14     26.11 o
  -6   7   1      107.91      110.08      9.89 o
  -5   7   1        2.53        0.48      3.02 o
  -4   7   1       65.66       76.16      4.94 o
  -3   7   1      112.90      123.89      5.83 o
  -2   7   1      682.31      677.44     16.39 o
  -1   7   1     1182.71     1196.11     25.11 o
   0   7   1      652.67      638.86     15.20 o
   1   7   1      551.90      553.04     16.77 o
   2   7   1     2874.38     2975.83     56.03 o
   3   7   1     1370.27     1332.43     29.37 o
   4   7   1     4889.11     5160.13    122.10 o
   5   7   1        3.14        6.57      1.65 o
   6   7   1     2266.67     2245.24     51.63 o
   7   7   1      477.34      464.05     12.34 o
   8   7   1      314.19      324.92     17.03 o
   9   7   1      334.41      349.95     30.91 o
  10   7   1      236.71      256.45     52.19 o
  -7   8   1      289.81      269.63     16.60 o
  -6   8   1       70.42       71.84     12.24 o
  -5   8   1       76.07       84.49     10.76 o
  -4   8   1      390.09      372.61     13.81 o
  -3   8   1       52.08       78.16      4.91 o
  -2   8   1      861.85      845.02     20.01 o
  -1   8   1      318.58      294.31      8.55 o
   0   8   1      210.65      243.31     10.91 o
   1   8   1        8.51        5.67      1.91 o
   2   8   1       72.80       66.28      3.54 o
   3   8   1      789.83      780.35     16.69 o
   4   8   1     1465.97     1515.83     34.07 o
   5   8   1      730.28      767.17     26.41 o
   6   8   1      901.74      849.80     39.50 o
   7   8   1      620.07      573.96     20.92 o
   8   8   1      657.96      642.99     27.12 o
   9   8   1      724.77      710.26     25.45 o
  -6   9   1      312.61      292.69     29.86 o
  -5   9   1       78.64       95.53     20.20 o
  -4   9   1      292.49      326.29     24.31 o
  -3   9   1      731.77      704.37     18.75 o
  -2   9   1      783.90      777.16     18.98 o
  -1   9   1      301.87      319.50      8.77 o
   0   9   1        4.02       11.26      2.29 o
   1   9   1      433.30      437.66     11.88 o
   2   9   1      731.45      798.26     23.36 o
   3   9   1      431.89      409.71     17.01 o
   4   9   1      395.19      393.81     12.95 o
   5   9   1      189.56      197.53      9.64 o
   6   9   1       17.05       15.89      3.16 o
   7   9   1      113.68      102.49      6.10 o
   8   9   1      946.96      954.77     39.09 o
   9   9   1     1050.45      957.46     38.33 o
  -6  10   1        4.14       -2.34      3.81 o
  -5  10   1       30.37       25.04      6.29 o
  -4  10   1      663.33      597.83     22.18 o
  -3  10   1     1068.85     1096.40     28.88 o
  -2  10   1     1312.97     1330.36     31.66 o
  -1  10   1      176.28      163.40      6.16 o
   0  10   1       71.49       86.64      6.24 o
   1  10   1     1045.62     1059.89     24.23 o
   2  10   1      394.92      370.23     11.63 o
   3  10   1      525.71      571.41     18.42 o
   4  10   1       22.18       42.03      6.35 o
   5  10   1      145.33      141.78      8.69 o
   6  10   1      252.27      238.87     11.57 o
   7  10   1      386.73      377.38     14.71 o
   8  10   1      306.48      315.85     16.90 o
   9  10   1      507.05      520.22     33.20 o
  -5  11   1       12.74       10.86     10.11 o
  -4  11   1      636.97      623.58     23.67 o
  -3  11   1      777.34      786.38     27.11 o
  -2  11   1      486.13      517.41     16.75 o
  -1  11   1      100.68      106.21      6.77 o
   0  11   1     1139.12     1127.35     27.73 o
   1  11   1      618.59      605.20     16.16 o
   2  11   1     3257.28     3495.56     78.66 o
   3  11   1      670.51      733.61     23.03 o
   4  11   1      635.78      582.75     22.54 o
   5  11   1      363.19      361.43     15.78 o
   6  11   1       18.21       12.75      3.89 o
   7  11   1      417.21      388.71     15.83 o
   8  11   1       68.25       79.35      8.27 o
   9  11   1        5.47        2.17      5.79 o
  -4  12   1      266.40      288.96     20.28 o
  -3  12   1      385.80      410.51     18.27 o
  -2  12   1       71.64       75.71      7.08 o
  -1  12   1      110.19      107.56      7.20 o
   0  12   1      258.20      255.59     14.73 o
   1  12   1     1708.92     1722.58     46.16 o
   2  12   1     2669.95     2533.10     93.45 o
   3  12   1     3002.35     3023.28     74.80 o
   4  12   1     1017.13     1059.34     54.55 o
   5  12   1       84.23       78.01      7.76 o
   6  12   1      154.10      147.40     17.05 o
   7  12   1      585.59      569.28     21.72 o
   8  12   1       32.60       34.83      7.66 o
  -3  13   1      131.34      140.54     11.82 o
  -2  13   1       24.31       25.58      4.75 o
  -1  13   1       48.84       36.46      5.11 o
   0  13   1        0.47       -0.47      2.87 o
   1  13   1      492.97      513.51     22.20 o
   2  13   1     1524.86     1643.18     44.64 o
   3  13   1     2017.60     2096.20     65.59 o
   4  13   1      279.36      265.79     14.65 o
   5  13   1      252.77      267.93     14.47 o
   6  13   1      341.64      317.77     15.90 o
   7  13   1      573.17      603.86     23.57 o
   8  13   1      687.28      656.31     95.91 o
  -2  14   1        3.58       11.77      6.95 o
  -1  14   1       61.55       77.05      8.81 o
   0  14   1       12.75       15.74      5.67 o
   1  14   1      159.12      184.54     11.42 o
   2  14   1      179.39      201.79     17.44 o
   3  14   1      269.44      243.44     15.32 o
   4  14   1        0.55       -2.50      2.69 o
   5  14   1      263.24      258.07     15.01 o
   6  14   1      372.26      435.54     22.02 o
   7  14   1      404.69      374.42     17.97 o
  -1  15   1       61.34       51.77      8.00 o
   0  15   1      152.57      163.92     12.28 o
   1  15   1      181.11      171.89     11.67 o
   2  15   1       21.64       27.29      9.82 o
   3  15   1      126.65      101.69     10.75 o
   4  15   1        0.41        4.05      4.06 o
   5  15   1      140.88      151.15     12.24 o
   6  15   1      365.47      344.04     18.26 o
   2  16   1       24.65       13.29      8.39 o
   3  16   1        3.10       -0.39      6.97 o
  -5 -15   2      580.07      642.83     28.43 o
  -4 -15   2      903.02      957.93     46.09 o
  -3 -15   2      955.67      927.23     38.05 o
  -2 -15   2       26.32       15.05      6.00 o
  -1 -15   2       15.24        9.91      5.94 o
   0 -15   2      135.06      144.42     13.76 o
   1 -15   2      170.74      147.47     14.88 o
  -6 -14   2      279.15      301.85     16.51 o
  -5 -14   2      909.19      923.19     35.92 o
  -4 -14   2     1022.13     1023.14     39.45 o
  -3 -14   2      546.23      605.65     27.24 o
  -2 -14   2      132.99      141.46     12.64 o
  -1 -14   2      589.16      594.77     22.59 o
   0 -14   2      268.80      248.03     14.06 o
   1 -14   2      340.04      362.16     27.06 o
   2 -14   2      498.58      510.52     26.63 o
  -7 -13   2       19.81       17.47      4.71 o
  -6 -13   2      144.49      178.28     11.92 o
  -5 -13   2      632.57      658.76     27.14 o
  -4 -13   2      849.66      922.70     35.41 o
  -3 -13   2      401.21      410.29     20.17 o
  -2 -13   2      362.28      384.86     19.72 o
  -1 -13   2      821.85      830.98     27.69 o
   0 -13   2      759.76      740.94     61.08 o
   1 -13   2      975.80      995.56     92.30 o
   2 -13   2      478.04      523.23     25.90 o
   3 -13   2       73.13       39.38     13.29 o
  -8 -12   2       11.57        0.89      3.82 o
  -7 -12   2      208.93      170.91     15.19 o
  -6 -12   2      173.40      180.66     18.36 o
  -5 -12   2      903.69      898.33     33.25 o
  -4 -12   2       58.10       59.07      7.45 o
  -3 -12   2      281.03      318.66     16.39 o
  -2 -12   2       93.49       92.02     10.56 o
  -1 -12   2      589.09      556.54     24.83 o
   0 -12   2     2059.05     1991.78     67.53 o
   1 -12   2     1152.07     1243.13     60.67 o
   2 -12   2      528.70      495.11     42.33 o
   3 -12   2       95.71       90.67     13.75 o
   4 -12   2      109.82       95.96     11.80 o
  -8 -11   2        0.58        3.76      3.56 o
  -7 -11   2       13.66        8.17      7.01 o
  -6 -11   2      542.80      532.66     21.12 o
  -5 -11   2      137.22      189.99     11.11 o
  -4 -11   2      437.71      459.76     19.90 o
  -3 -11   2      157.47      148.47      8.63 o
  -2 -11   2       38.44       43.37      7.67 o
  -1 -11   2      296.34      298.63     19.12 o
   0 -11   2      702.42      690.49     22.62 o
   1 -11   2      517.87      474.55     23.38 o
   2 -11   2      221.14      260.08     12.62 o
   3 -11   2      260.06      235.15     12.66 o
   4 -11   2      186.50      158.71     20.76 o
   5 -11   2     1219.17     1287.01     49.61 o
  -8 -10   2      459.33      435.15     28.88 o
  -7 -10   2      805.85      864.45     29.06 o
  -6 -10   2      893.28      915.36     31.39 o
  -5 -10   2      454.77      437.50     17.91 o
  -4 -10   2      324.71      322.48     14.76 o
  -3 -10   2      249.84      295.09     11.40 o
  -2 -10   2      163.67      149.18     20.43 o
  -1 -10   2      128.40      145.75     10.72 o
   0 -10   2      941.47      939.89     27.91 o
   1 -10   2       47.99       53.18      5.76 o
   2 -10   2      557.27      503.17     18.25 o
   3 -10   2       11.02       23.17      4.28 o
   4 -10   2      397.82      401.74     27.75 o
   5 -10   2     1061.63     1074.22     42.29 o
   6 -10   2      380.26      331.83     26.10 o
  -9  -9   2       84.23       60.22     27.54 o
  -8  -9   2      925.77      951.27     38.04 o
  -7  -9   2     1922.00     1879.60     57.01 o
  -6  -9   2      812.49      822.40     31.23 o
  -5  -9   2      378.69      432.19     14.22 o
  -4  -9   2       52.63       51.40      3.96 o
  -3  -9   2      136.04      132.01      9.09 o
  -2  -9   2      577.12      587.38     18.12 o
  -1  -9   2     1352.68     1434.83     31.94 o
   0  -9   2      335.30      303.54     13.54 o
   1  -9   2       31.50       35.71      4.45 o
   2  -9   2        9.35        5.49      2.93 o
   3  -9   2        9.94        6.69      4.92 o
   4  -9   2      250.91      227.37     25.79 o
   5  -9   2      364.07      357.34     20.43 o
   6  -9   2       65.59       64.87     10.63 o
   7  -9   2      396.97      442.86     31.58 o
  -9  -8   2       32.38       39.05     22.88 o
  -8  -8   2      301.58      249.41     49.96 o
  -7  -8   2      952.82      960.91     29.79 o
  -6  -8   2      321.77      362.39      9.28 o
  -5  -8   2      819.07      856.12     21.84 o
  -4  -8   2       52.69       49.20      2.76 o
  -3  -8   2      355.73      363.49     10.02 o
  -2  -8   2     2828.58     3028.17     85.44 o
  -1  -8   2     3652.64     3637.69     75.28 o
   0  -8   2     1481.50     1549.66     40.86 o
   1  -8   2       21.68       25.11      3.70 o
   2  -8   2       70.82       75.85      6.06 o
   3  -8   2      211.65      182.57      8.77 o
   4  -8   2      306.44      309.24     12.03 o
   5  -8   2      266.23      255.78     13.88 o
   6  -8   2      183.77      207.97     16.78 o
   7  -8   2        0.91        4.19      5.24 o
  -9  -7   2        2.20       -0.37     13.24 o
  -8  -7   2      135.31      121.24     14.17 o
  -7  -7   2      136.76      166.52      5.65 o
  -6  -7   2      334.64      339.31      8.47 o
  -5  -7   2      667.14      710.49     20.41 o
  -4  -7   2      405.56      424.84     10.11 o
  -3  -7   2      523.56      575.12     12.60 o
  -2  -7   2     1629.25     1626.81     35.36 o
  -1  -7   2     4803.15     4889.22    116.99 o
   0  -7   2     3385.00     3385.20     82.75 o
   1  -7   2     1280.53     1272.50     34.30 o
   2  -7   2      196.95      211.70      7.90 o
   3  -7   2     3010.09     2937.20     63.71 o
   4  -7   2      757.04      733.67     20.96 o
   5  -7   2      305.62      272.93     13.67 o
   6  -7   2       13.39       10.72      4.60 o
   7  -7   2       96.29       96.78     11.88 o
   8  -7   2       85.72       78.68     13.22 o
  -9  -6   2       88.04       62.76     12.57 o
  -8  -6   2      205.99      228.37     15.39 o
  -7  -6   2      135.69      115.35     16.44 o
  -6  -6   2      343.00      353.12      9.56 o
  -5  -6   2      330.44      323.52      7.90 o
  -4  -6   2      144.78      163.78      5.09 o
  -3  -6   2      103.45      105.92      4.18 o
  -2  -6   2     2771.64     2914.33     53.72 o
  -1  -6   2     3229.72     3428.09     71.17 o
   0  -6   2     3312.79     3383.44     82.06 o
   1  -6   2     2109.27     2134.58     47.56 o
   2  -6   2     2303.48     2414.25     51.16 o
   3  -6   2     2684.18     2574.28     56.08 o
   4  -6   2      980.15      931.75     32.00 o
   5  -6   2     1264.31     1256.17     38.20 o
   6  -6   2      278.51      296.15     26.69 o
   7  -6   2       28.92       23.23      5.77 o
   8  -6   2      338.58      361.62     25.95 o
  -9  -5   2      382.28      454.44     30.00 o
  -8  -5   2      463.14      430.73     21.41 o
  -7  -5   2     1051.19     1062.54     41.17 o
  -6  -5   2        0.82       -4.02      2.01 o
  -5  -5   2       49.90       52.64      2.25 o
  -4  -5   2      365.32      368.43      8.46 o
  -3  -5   2      801.87      758.15     12.94 o
  -2  -5   2     1025.77     1102.00     23.82 o
  -1  -5   2       27.16       16.00      1.45 o
   0  -5   2      735.02      779.21     21.11 o
   1  -5   2     1327.62     1409.05     32.17 o
   2  -5   2       71.49       37.53      3.34 o
   3  -5   2     3448.87     3489.68     73.73 o
   4  -5   2     2938.55     2897.63     71.13 o
   5  -5   2     4617.87     4477.81    115.29 o
   6  -5   2      268.34      267.26     13.81 o
   7  -5   2        1.85        4.82      3.58 o
   8  -5   2       78.90      110.47     13.64 o
  -9  -4   2      428.58      418.95     22.53 o
  -8  -4   2      807.24      846.53     42.41 o
  -7  -4   2     2009.24     1861.93     65.25 o
  -6  -4   2      326.51      299.21     15.91 o
  -5  -4   2      138.49      162.99     10.41 o
  -4  -4   2      706.58      691.66     14.15 o
  -3  -4   2      113.47      102.17      4.18 o
  -2  -4   2     2435.50     2583.27     40.59 o
  -1  -4   2       34.82       31.26      1.63 o
   0  -4   2      188.74      245.74      5.45 o
   1  -4   2       18.62       20.47      2.13 o
   2  -4   2      923.31      972.99     19.44 o
   3  -4   2     1870.38     1904.29     41.36 o
   4  -4   2     3568.02     3534.22     64.54 o
   5  -4   2      356.43      407.16     10.63 o
   6  -4   2        9.15        9.96      3.32 o
   7  -4   2      238.37      222.11     15.12 o
   8  -4   2      188.64      184.35     31.32 o
   9  -4   2      538.68      508.27     32.39 o
  -9  -3   2      516.75      574.00     23.66 o
  -8  -3   2      797.73      780.39     23.26 o
  -7  -3   2     1293.18     1205.32     24.04 o
  -6  -3   2      170.98      194.10      4.55 o
  -5  -3   2     1073.40     1002.94     20.33 o
  -4  -3   2     1810.42     1820.49     34.75 o
  -3  -3   2     4359.44     4273.10     78.90 o
  -2  -3   2     2815.26     2842.48     44.39 o
  -1  -3   2      599.90      707.01     13.88 o
   0  -3   2       30.63       52.53      2.58 o
   1  -3   2      360.30      330.87      7.18 o
   2  -3   2     1184.30     1111.02     24.31 o
   3  -3   2      248.29      248.07      7.40 o
   4  -3   2       85.81       85.72      3.36 o
   5  -3   2      590.91      632.60     12.76 o
   6  -3   2     1317.14     1342.99     36.36 o
   7  -3   2      187.11      208.38     25.35 o
   8  -3   2      533.90      564.15     27.31 o
   9  -3   2       89.15       70.74     11.74 o
  -9  -2   2      229.64      213.96     20.00 o
  -8  -2   2      810.50      803.46     20.26 o
  -7  -2   2        7.53       18.83      1.87 o
  -6  -2   2      624.75      619.53     15.79 o
  -5  -2   2     1548.67     1584.65     28.27 o
  -4  -2   2     2759.88     2612.15     49.41 o
  -3  -2   2     1331.74     1238.31     23.91 o
  -2  -2   2     3042.38     3258.05     60.85 o
  -1  -2   2      849.34      895.44     15.77 o
   0  -2   2     3942.37     3821.23     58.47 o
   1  -2   2     1958.23     2096.16     34.86 o
   2  -2   2     1112.15     1199.45     22.07 o
   3  -2   2      982.21      895.16     16.86 o
   4  -2   2       49.54       39.61      2.19 o
   5  -2   2      115.75      102.03      4.09 o
   6  -2   2      403.22      433.42     14.48 o
   7  -2   2       80.88       71.27      6.82 o
   8  -2   2      245.09      213.29     22.91 o
   9  -2   2      194.37      170.79     15.76 o
  -9  -1   2      335.11      328.08     19.05 o
  -8  -1   2      146.24      172.34      7.49 o
  -7  -1   2        5.20        1.13      1.54 o
  -6  -1   2      260.00      291.73      6.97 o
  -5  -1   2      139.47      129.69      5.27 o
  -4  -1   2     1101.42     1057.13     19.32 o
  -3  -1   2     5551.57     5658.33     95.23 o
  -2  -1   2     2905.41     2748.05     43.90 o
  -1  -1   2    19792.91    19646.82    302.19 o
   0  -1   2      650.82      563.72     10.87 o
   1  -1   2     5210.40     5113.72     80.16 o
   2  -1   2     6643.83     6539.73    117.99 o
   3  -1   2     4132.02     4476.53     76.71 o
   4  -1   2      486.23      503.98     14.36 o
   5  -1   2        5.52       16.16      1.76 o
   6  -1   2       73.30       72.20      6.45 o
   7  -1   2      292.30      287.45     26.73 o
   8  -1   2     1366.03     1304.24     49.00 o
   9  -1   2      250.83      304.01     18.47 o
  -9   0   2      254.44      264.43     10.74 o
  -8   0   2      313.96      301.73     15.89 o
  -7   0   2        6.96        4.19      2.84 o
  -6   0   2      116.49      126.58      4.75 o
  -5   0   2      318.15      308.21      7.35 o
  -4   0   2     4576.65     4827.31     82.29 o
  -3   0   2      587.64      508.12      9.58 o
  -2   0   2      676.37      678.34     10.29 o
  -1   0   2      826.03      932.75     13.88 o
   0   0   2      536.98      438.41      7.58 o
   1   0   2    15049.86    16509.57    263.49 o
   2   0   2     2276.68     2456.16     48.51 o
   3   0   2     4090.55     3880.07     86.75 o
   4   0   2      755.07      690.27     16.89 o
   5   0   2     1089.64     1137.89     30.96 o
   6   0   2      615.25      637.45     23.64 o
   7   0   2     1836.34     1687.02     94.43 o
   8   0   2      807.75      815.78     32.70 o
   9   0   2      221.29      191.43     13.63 o
  10   0   2        6.55        4.08      4.79 o
  -9   1   2      570.83      559.81     22.75 o
  -8   1   2      172.55      186.39      8.64 o
  -7   1   2      186.51      175.76      8.33 o
  -6   1   2      425.39      429.27     10.86 o
  -5   1   2     1146.40     1230.95     24.29 o
  -4   1   2     2482.94     2575.80     45.33 o
  -3   1   2      167.55      199.65      4.12 o
  -2   1   2     2742.75     3058.11     44.61 o
  -1   1   2      408.19      444.58      7.34 o
   0   1   2      159.67      182.96      4.05 o
   1   1   2     8042.86     7510.60    101.60 o
   2   1   2     3642.94     3421.37     58.42 o
   3   1   2       63.71       79.74      2.23 o
   4   1   2     2603.63     2767.47     67.59 o
   5   1   2     1505.25     1556.07     37.37 o
   6   1   2     1799.98     1841.51     89.59 o
   7   1   2     2283.94     2297.44    136.83 o
   8   1   2      520.84      451.13     18.92 o
   9   1   2      199.13      239.16     14.73 o
  10   1   2       33.61       50.73      8.29 o
  -9   2   2      405.02      396.27     15.41 o
  -8   2   2      185.78      190.72     17.72 o
  -7   2   2      362.77      362.72     13.31 o
  -6   2   2      363.46      372.51     13.29 o
  -5   2   2     1191.95     1157.61     22.64 o
  -4   2   2     1626.55     1568.07     28.05 o
  -3   2   2     1007.18      983.01     15.95 o
  -2   2   2       35.61       47.67      1.80 o
  -1   2   2     6583.21     6895.71     95.14 o
   0   2   2       55.68       27.93      1.23 o
   1   2   2       30.07       30.26      1.75 o
   2   2   2       10.30        5.18      0.66 o
   3   2   2     1063.66     1081.99     17.92 o
   4   2   2      292.09      380.64      7.81 o
   5   2   2      650.01      587.68     22.85 o
   6   2   2     1699.63     1745.53     72.88 o
   7   2   2     2535.56     2417.14    115.82 o
   8   2   2      105.52      143.63     24.66 o
   9   2   2      781.25      686.27     26.38 o
  10   2   2        1.65        4.54      4.33 o
  -9   3   2      207.65      188.09     10.60 o
  -8   3   2        1.41       -0.51      2.56 o
  -7   3   2      772.94      729.66     21.01 o
  -6   3   2      121.04      115.24      6.51 o
  -5   3   2     3451.17     3555.26     73.85 o
  -4   3   2     1505.36     1481.50     25.56 o
  -3   3   2     3109.00     3340.58     50.93 o
  -2   3   2        8.80       14.35      1.31 o
  -1   3   2      534.55      568.79      9.29 o
   0   3   2     2174.58     2440.62     34.54 o
   1   3   2      560.66      499.41      8.51 o
   2   3   2     6605.08     6845.35    111.45 o
   3   3   2      379.36      404.84      8.32 o
   4   3   2      194.44      184.56      4.36 o
   5   3   2       34.36       48.64      2.86 o
   6   3   2     1307.58     1307.01     33.01 o
   7   3   2      788.96      753.54     29.53 o
   8   3   2      257.74      258.98     13.82 o
   9   3   2      161.96      152.12      9.76 o
  10   3   2      210.39      267.98     16.90 o
  -8   4   2        6.00        4.60      3.29 o
  -7   4   2       87.39       92.94      8.26 o
  -6   4   2      856.24      915.27     24.67 o
  -5   4   2     1554.77     1490.47     35.97 o
  -4   4   2      265.65      273.37      7.45 o
  -3   4   2     2145.71     2201.11     41.91 o
  -2   4   2     1451.66     1283.86     23.94 o
  -1   4   2     9817.23    10332.34    177.02 o
   0   4   2     6284.52     6524.65    116.31 o
   1   4   2     1975.58     2018.49     31.61 o
   2   4   2     3603.33     3652.09     66.51 o
   3   4   2        0.50       -0.30      0.77 o
   4   4   2       17.14       31.53      1.60 o
   5   4   2      605.51      626.09     13.82 o
   6   4   2      665.96      630.95     15.89 o
   7   4   2      492.79      511.58     15.93 o
   8   4   2      132.26      134.93      9.30 o
   9   4   2        7.68        7.34      3.29 o
  10   4   2      273.94      256.95     14.36 o
  -8   5   2        4.68        4.79      3.22 o
  -7   5   2       25.05       33.14      7.49 o
  -6   5   2      621.13      589.93     20.96 o
  -5   5   2      247.50      231.22     10.02 o
  -4   5   2      406.67      379.94     13.54 o
  -3   5   2      287.21      272.59      8.62 o
  -2   5   2     4929.31     5439.30     91.18 o
  -1   5   2    10886.27    10902.70    192.93 o
   0   5   2     5285.96     5125.80    101.81 o
   1   5   2     2372.77     2357.49     43.14 o
   2   5   2      331.88      380.49      9.08 o
   3   5   2       36.83       78.88      2.58 o
   4   5   2     3631.22     3754.50     67.32 o
   5   5   2     1197.79     1157.66     24.33 o
   6   5   2     1329.23     1306.06     30.76 o
   7   5   2      117.59       98.91      7.42 o
   8   5   2        9.26       10.57      2.94 o
   9   5   2       15.91       14.37      3.36 o
  10   5   2      217.76      222.81     11.87 o
  -8   6   2        0.91       -2.61      2.70 o
  -7   6   2      152.97      169.76      9.87 o
  -6   6   2      488.38      475.31     16.90 o
  -5   6   2       26.71       41.30      4.14 o
  -4   6   2      105.31       99.86      5.46 o
  -3   6   2       74.41       93.83      5.00 o
  -2   6   2      561.34      546.04     16.75 o
  -1   6   2     1829.55     1797.33     31.96 o
   0   6   2     3081.19     3073.52     62.82 o
   1   6   2     1868.37     2038.81     42.52 o
   2   6   2       92.46       48.84      4.33 o
   3   6   2     1710.71     1662.03     31.15 o
   4   6   2     1364.68     1322.83     27.91 o
   5   6   2     3499.23     3374.38     67.34 o
   6   6   2       40.88       47.37      4.53 o
   7   6   2      452.22      492.98     17.10 o
   8   6   2       23.61       22.97      6.94 o
   9   6   2      158.62      164.29     11.20 o
  10   6   2      186.28      191.12     16.65 o
  -7   7   2      576.33      605.85     21.21 o
  -6   7   2      422.02      417.89     36.83 o
  -5   7   2       30.95       34.16      4.13 o
  -4   7   2      292.80      244.73      9.16 o
  -3   7   2       16.97       15.13      2.32 o
  -2   7   2      179.87      196.63      6.21 o
  -1   7   2       84.99       89.12      4.04 o
   0   7   2     2564.79     2677.58     55.65 o
   1   7   2       66.90       42.38      3.66 o
   2   7   2      157.54      179.22      5.47 o
   3   7   2       73.55       53.66      5.08 o
   4   7   2     1239.57     1188.18     23.23 o
   5   7   2     1346.35     1360.34     28.96 o
   6   7   2     1049.79     1147.84     37.84 o
   7   7   2      509.74      528.90     14.37 o
   8   7   2      157.41      166.73      9.96 o
   9   7   2      507.10      551.02     24.35 o
  10   7   2      305.01      272.31     24.33 o
  -7   8   2     1188.12     1198.21     45.37 o
  -6   8   2      700.48      644.74     21.87 o
  -5   8   2      548.00      582.93     17.50 o
  -4   8   2      249.60      239.97      9.43 o
  -3   8   2        6.56       13.43      2.39 o
  -2   8   2      591.22      584.07     13.69 o
  -1   8   2      699.89      662.90     14.94 o
   0   8   2      546.44      528.49     13.29 o
   1   8   2      190.70      171.52      7.58 o
   2   8   2        7.50        9.41      2.11 o
   3   8   2       35.33       33.68      2.55 o
   4   8   2      739.37      681.73     18.83 o
   5   8   2     2496.80     2640.04     53.62 o
   6   8   2      356.75      385.25     11.74 o
   7   8   2        4.69        9.38      2.31 o
   8   8   2       94.57       96.07      7.53 o
   9   8   2      387.85      377.83     17.95 o
  10   8   2     1420.81     1498.99    148.55 o
  -6   9   2     1003.42      987.76     42.93 o
  -5   9   2      241.60      219.91      9.96 o
  -4   9   2       75.01       78.04      5.78 o
  -3   9   2      792.57      834.63     19.73 o
  -2   9   2     2665.26     2585.58     48.91 o
  -1   9   2     1380.23     1368.37     27.83 o
   0   9   2      676.81      693.71     18.04 o
   1   9   2      463.80      455.90     13.00 o
   2   9   2      486.76      456.34     12.65 o
   3   9   2      190.73      209.40      8.22 o
   4   9   2      379.73      379.05     13.10 o
   5   9   2      245.11      253.00     11.43 o
   6   9   2        2.64        2.60      2.17 o
   7   9   2        2.31        5.63      2.86 o
   8   9   2      119.72      124.75      7.41 o
   9   9   2      420.22      467.61     21.75 o
  -6  10   2      255.24      275.04     26.89 o
  -5  10   2      166.28      167.09     31.94 o
  -4  10   2      252.03      274.62     14.06 o
  -3  10   2     2335.68     2204.27     45.06 o
  -2  10   2     1182.31     1260.04     26.38 o
  -1  10   2     2423.74     2497.76     47.74 o
   0  10   2       15.57       25.92      3.45 o
   1  10   2     1803.61     1802.31     40.11 o
   2  10   2      220.75      242.49      8.71 o
   3  10   2      620.86      541.46     17.13 o
   4  10   2       75.30       92.70      5.89 o
   5  10   2      133.95      145.62      8.90 o
   6  10   2       25.62       23.24      4.00 o
   7  10   2       84.32       74.23      5.98 o
   8  10   2       18.89       21.13      8.15 o
   9  10   2      197.70      174.05     11.51 o
  -5  11   2       17.78       18.34      6.04 o
  -4  11   2       92.29       90.35      9.26 o
  -3  11   2      328.07      353.66     16.27 o
  -2  11   2      581.15      587.31     18.38 o
  -1  11   2     1200.94     1249.26     30.48 o
   0  11   2     1176.20     1167.15     28.62 o
   1  11   2      492.36      549.65     15.84 o
   2  11   2      356.95      311.75     12.51 o
   3  11   2     1505.11     1534.54     40.21 o
   4  11   2      668.87      670.57     25.02 o
   5  11   2      555.29      535.38     20.77 o
   6  11   2        3.45        2.77      2.75 o
   7  11   2        2.67        4.88      2.76 o
   8  11   2      419.78      420.00     16.58 o
   9  11   2      104.22      128.40     16.17 o
  -4  12   2        1.36        2.39      4.06 o
  -3  12   2      292.52      322.45     16.20 o
  -2  12   2      335.46      346.82     22.91 o
  -1  12   2      451.76      427.65     14.29 o
   0  12   2       15.78       22.49      3.83 o
   1  12   2      170.89      158.88      9.63 o
   2  12   2      404.50      422.89     15.81 o
   3  12   2     2163.88     2103.95     53.92 o
   4  12   2     1129.58     1105.03     51.36 o
   5  12   2      343.07      329.40     15.74 o
   6  12   2      216.64      191.96     13.11 o
   7  12   2      263.01      297.74     18.94 o
   8  12   2      790.69      743.49     26.30 o
  -3  13   2       54.44       74.46      9.01 o
  -2  13   2       10.46       13.09      3.86 o
  -1  13   2       95.12      108.13      8.03 o
   0  13   2        9.22        8.25      3.52 o
   1  13   2      197.27      212.90     11.63 o
   2  13   2      737.77      720.79     23.59 o
   3  13   2      898.88      912.81     33.68 o
   4  13   2      501.42      585.37     24.14 o
   5  13   2      588.97      594.42     34.36 o
   6  13   2      325.90      300.37     15.41 o
   7  13   2      505.29      493.20     20.75 o
   8  13   2      663.42      657.58     25.72 o
  -2  14   2        1.76        1.22      5.87 o
  -1  14   2        4.25        4.93      4.04 o
   0  14   2      169.23      190.02     14.96 o
   1  14   2      247.77      226.07     12.67 o
   2  14   2      673.98      730.95     24.62 o
   3  14   2      506.93      576.83     24.94 o
   4  14   2       15.71       12.75      4.39 o
   5  14   2       11.02       11.98      5.22 o
   6  14   2      238.30      251.35     14.75 o
   7  14   2      340.74      370.70     17.88 o
  -1  15   2       88.55      100.27     10.50 o
   0  15   2       87.96       96.42     11.24 o
   1  15   2      361.67      401.48     22.82 o
   2  15   2     1144.48     1073.67     44.96 o
   3  15   2       47.29       29.80      6.63 o
   4  15   2       20.01       19.60      5.93 o
   5  15   2      112.11      114.23     10.97 o
   6  15   2      119.43      141.40     19.55 o
   2  16   2      919.42     1007.89     55.63 o
   3  16   2      357.15      419.42     22.27 o
  -4 -15   3      442.53      407.42     21.32 o
  -3 -15   3      769.54      787.96     33.79 o
  -2 -15   3      188.92      239.03     17.17 o
  -1 -15   3       21.51       23.28      7.83 o
   0 -15   3        7.17       17.73      6.62 o
  -6 -14   3       20.67       14.07      5.12 o
  -5 -14   3      637.27      667.70     28.38 o
  -4 -14   3     1074.13     1184.10     44.03 o
  -3 -14   3      987.39      985.60     38.78 o
  -2 -14   3      948.00      961.95     38.53 o
  -1 -14   3       91.21      117.39     18.20 o
   0 -14   3      326.25      338.06     24.04 o
   1 -14   3      100.09       75.04     16.12 o
   2 -14   3      362.99      347.11     34.77 o
  -7 -13   3        4.57       11.09      4.35 o
  -6 -13   3       28.14       27.62      5.54 o
  -5 -13   3      560.02      594.23     32.74 o
  -4 -13   3      811.93      835.62     32.85 o
  -3 -13   3      718.62      769.01     39.06 o
  -2 -13   3      298.23      308.33     17.18 o
  -1 -13   3        1.20       -2.74      3.56 o
   0 -13   3     1381.58     1298.50     48.62 o
   1 -13   3      949.85      964.20     39.33 o
   2 -13   3     1389.74     1387.52     52.54 o
   3 -13   3      489.72      526.38     26.82 o
  -7 -12   3        7.90       18.52     11.19 o
  -6 -12   3       21.62       26.83      5.08 o
  -5 -12   3      390.41      427.90     19.38 o
  -4 -12   3       60.23       84.30      8.55 o
  -3 -12   3       33.40       32.59      5.72 o
  -2 -12   3       73.08       84.34     14.92 o
  -1 -12   3       46.48       53.30     17.52 o
   0 -12   3     2163.83     2149.43     72.33 o
   1 -12   3      678.92      638.24     28.42 o
   2 -12   3     1063.39     1084.27     33.89 o
   3 -12   3      295.02      315.60     15.05 o
   4 -12   3        5.96        6.58      5.32 o
  -8 -11   3       16.66        6.70      4.19 o
  -7 -11   3       59.06       74.49      6.51 o
  -6 -11   3      285.37      316.10     19.90 o
  -5 -11   3      196.62      193.51     29.56 o
  -4 -11   3       66.78       68.97      7.38 o
  -3 -11   3      172.66      175.25     21.48 o
  -2 -11   3        2.46       -2.21      2.34 o
  -1 -11   3      368.44      375.15     18.35 o
   0 -11   3       13.33       17.35      3.86 o
   1 -11   3      346.64      373.22     17.74 o
   2 -11   3      656.11      643.07     22.37 o
   3 -11   3      253.02      262.20     18.94 o
   4 -11   3        4.70        1.97      4.26 o
   5 -11   3      331.30      349.41     21.10 o
  -8 -10   3       89.53      109.46      8.91 o
  -7 -10   3      164.78      165.41     12.25 o
  -6 -10   3      984.01      961.01     32.84 o
  -5 -10   3     1422.84     1474.17     48.15 o
  -4 -10   3     1646.89     1692.74     54.92 o
  -3 -10   3        1.15        1.62      1.99 o
  -2 -10   3      149.03      141.61     12.77 o
  -1 -10   3      108.19       86.60      9.12 o
   0 -10   3      524.86      515.51     17.81 o
   1 -10   3      998.27      982.45     29.46 o
   2 -10   3       42.51       48.93      5.59 o
   3 -10   3        4.35        6.38      3.12 o
   4 -10   3       41.72       41.48     11.23 o
   5 -10   3      128.78      123.38     12.57 o
   6 -10   3      475.35      541.13     35.85 o
  -9  -9   3        0.40        8.27     16.69 o
  -8  -9   3       30.18       13.43      3.69 o
  -7  -9   3      276.77      292.21     11.87 o
  -6  -9   3     1753.49     1792.60     55.73 o
  -5  -9   3     3838.01     3820.11    114.20 o
  -4  -9   3     2032.90     2021.40     63.35 o
  -3  -9   3      229.57      242.29     12.15 o
  -2  -9   3      313.57      338.81     12.03 o
  -1  -9   3     1182.97     1127.11     31.29 o
   0  -9   3     1527.26     1518.14     40.97 o
   1  -9   3     1241.77     1246.19     46.57 o
   2  -9   3      373.48      366.23     18.35 o
   3  -9   3       83.90       66.90      5.97 o
   4  -9   3        8.84        7.19      3.13 o
   5  -9   3      259.73      250.09     21.44 o
   6  -9   3      267.08      282.66     19.89 o
  -9  -8   3       30.65        9.63     17.12 o
  -8  -8   3       33.18       49.41     10.50 o
  -7  -8   3      350.66      371.61     11.74 o
  -6  -8   3      982.76      969.97     26.27 o
  -5  -8   3     1359.91     1447.37     32.38 o
  -4  -8   3     2723.16     2794.53     52.69 o
  -3  -8   3     1365.05     1307.84     29.01 o
  -2  -8   3     1618.57     1716.75     37.89 o
  -1  -8   3      735.59      713.16     23.98 o
   0  -8   3     2011.74     1868.93     48.43 o
   1  -8   3      861.95      868.36     25.53 o
   2  -8   3       20.57        8.49      3.03 o
   3  -8   3      816.75      762.93     21.54 o
   4  -8   3       50.68       50.64      5.29 o
   5  -8   3      282.99      269.29     14.33 o
   6  -8   3      392.89      390.63     23.35 o
   7  -8   3        8.21       10.03      6.17 o
  -9  -7   3      100.36      105.69     14.74 o
  -8  -7   3       15.59        9.78      5.78 o
  -7  -7   3      322.33      335.28      9.61 o
  -6  -7   3       46.68       42.44      2.56 o
  -5  -7   3     1033.05     1020.57     21.21 o
  -4  -7   3      145.22      158.54      5.07 o
  -3  -7   3     1431.31     1508.88     37.48 o
  -2  -7   3      310.74      298.42      8.35 o
  -1  -7   3     1851.40     1757.18     44.77 o
   0  -7   3      902.41      856.43     24.22 o
   1  -7   3     2410.22     2393.19     53.53 o
   2  -7   3      740.52      689.72     18.97 o
   3  -7   3      879.81      906.30     24.13 o
   4  -7   3      142.55      149.36      8.00 o
   5  -7   3      545.65      532.35     20.68 o
   6  -7   3      409.63      376.77     17.41 o
   7  -7   3        0.84       12.75      5.66 o
   8  -7   3       27.75       23.91      8.29 o
  -9  -6   3       22.78       23.58      7.01 o
  -8  -6   3       95.94      105.81     11.92 o
  -7  -6   3      179.15      201.16     12.19 o
  -6  -6   3      595.94      592.44     20.40 o
  -5  -6   3      156.91      134.06      4.43 o
  -4  -6   3       80.00       65.90      3.03 o
  -3  -6   3       36.73       58.27      3.19 o
  -2  -6   3      874.62      914.16     18.42 o
  -1  -6   3     2910.42     3113.89     66.47 o
   0  -6   3     1148.34     1014.15     27.35 o
   1  -6   3      182.15      151.23      6.31 o
   2  -6   3     1348.40     1388.22     32.94 o
   3  -6   3       99.29       71.00      4.73 o
   4  -6   3     1732.32     1672.06     38.17 o
   5  -6   3     1124.77     1126.00     35.14 o
   6  -6   3      870.12      853.21     32.08 o
   7  -6   3       97.55       86.14     17.56 o
   8  -6   3      101.40      109.58     14.42 o
  -9  -5   3      127.35      126.75     15.62 o
  -8  -5   3      591.90      596.77     38.30 o
  -7  -5   3     1387.22     1359.79     50.20 o
  -6  -5   3      321.73      323.53      6.94 o
  -5  -5   3        7.79        3.88      1.15 o
  -4  -5   3     1019.07     1023.87     20.70 o
  -3  -5   3       89.98       86.80      3.55 o
  -2  -5   3     2437.86     2512.93     51.97 o
  -1  -5   3     3218.95     3471.04     68.10 o
   0  -5   3       22.03       41.01      1.97 o
   1  -5   3      754.47      825.42     19.34 o
   2  -5   3        6.79        2.55      1.35 o
   3  -5   3      891.37      877.93     21.55 o
   4  -5   3     2748.92     2599.62     97.94 o
   5  -5   3      444.69      454.99     14.48 o
   6  -5   3     1205.25     1279.23     39.17 o
   7  -5   3      155.88      147.51     13.17 o
   8  -5   3      231.20      218.62     16.90 o
  -9  -4   3      290.44      265.97     23.58 o
  -8  -4   3      811.77      760.77     22.60 o
  -7  -4   3      794.13      796.41     19.39 o
  -6  -4   3      734.43      745.42     15.94 o
  -5  -4   3       50.44       48.68      1.96 o
  -4  -4   3      413.57      418.24      9.40 o
  -3  -4   3      953.01      963.55     17.42 o
  -2  -4   3     2663.28     2776.97     50.80 o
  -1  -4   3     1992.93     2105.11     39.56 o
   0  -4   3      927.64     1036.75     18.65 o
   1  -4   3       62.39       73.23      4.12 o
   2  -4   3       75.28       69.36      3.00 o
   3  -4   3      353.67      385.35     17.81 o
   4  -4   3     2003.41     1887.44     40.49 o
   5  -4   3      335.06      317.24      9.83 o
   6  -4   3      121.49      122.19      8.29 o
   7  -4   3      398.33      409.94     31.92 o
   8  -4   3      349.23      376.92     35.83 o
   9  -4   3     1324.34     1360.42     67.13 o
  -9  -3   3      157.00      162.14     13.86 o
  -8  -3   3      367.01      404.07     14.33 o
  -7  -3   3      989.03     1004.30     21.20 o
  -6  -3   3      808.64      792.54     15.27 o
  -5  -3   3     1017.28     1026.21     18.95 o
  -4  -3   3     2282.11     2287.39     39.69 o
  -3  -3   3     2923.17     2883.08     53.99 o
  -2  -3   3     2229.75     2204.17     37.11 o
  -1  -3   3     3083.82     3259.14     51.02 o
   0  -3   3     1776.02     1750.76     29.18 o
   1  -3   3       26.54       23.58      2.55 o
   2  -3   3      225.73      243.35     10.10 o
   3  -3   3     1993.45     1919.05     44.53 o
   4  -3   3     2945.49     2808.48     61.79 o
   5  -3   3        0.77        1.22      1.40 o
   6  -3   3      107.94      121.73      7.16 o
   7  -3   3       72.35       67.18      8.70 o
   8  -3   3      328.37      325.73     52.97 o
   9  -3   3      628.61      621.40     36.08 o
  -9  -2   3        8.13       18.05      4.06 o
  -8  -2   3      722.21      706.18     18.41 o
  -7  -2   3      678.43      657.34     15.08 o
  -6  -2   3      190.16      237.70      6.31 o
  -5  -2   3       53.55       44.85      2.09 o
  -4  -2   3     1732.02     1752.83     33.96 o
  -3  -2   3      970.34      855.58     15.75 o
  -2  -2   3     7427.02     7390.97    113.99 o
  -1  -2   3     5042.53     4961.80     90.03 o
   0  -2   3     6615.02     7064.10    123.19 o
   1  -2   3      584.69      527.24     11.54 o
   2  -2   3     4022.54     4139.25     77.44 o
   3  -2   3     2190.39     2296.12     42.14 o
   4  -2   3     2405.32     2661.35     47.51 o
   5  -2   3      362.68      363.49      9.50 o
   6  -2   3      307.41      307.23     14.48 o
   7  -2   3      167.47      154.29     16.85 o
   8  -2   3        4.31        2.83      4.16 o
   9  -2   3      211.37      201.45     17.51 o
  -9  -1   3      191.44      194.89     12.20 o
  -8  -1   3      298.59      301.13     10.61 o
  -7  -1   3       29.55       38.57      3.83 o
  -6  -1   3       20.43       35.24      2.50 o
  -5  -1   3       17.07       13.06      1.52 o
  -4  -1   3      118.86       86.83      2.96 o
  -3  -1   3     3774.33     3640.57     58.39 o
  -2  -1   3     3124.06     3126.91     45.97 o
  -1  -1   3     5950.50     6143.44    107.37 o
   0  -1   3     1035.46      834.87     15.26 o
   1  -1   3      212.36      229.00      4.80 o
   2  -1   3     6903.76     7547.35    147.04 o
   3  -1   3     2484.53     2387.24     49.91 o
   4  -1   3     2399.75     2406.55     54.19 o
   5  -1   3      584.06      624.20     17.56 o
   6  -1   3       29.51       29.81      3.34 o
   7  -1   3      108.53       86.92     16.54 o
   8  -1   3       24.54       14.14      4.80 o
   9  -1   3       37.58       42.88     23.01 o
  -9   0   3      548.05      574.46     17.88 o
  -8   0   3      137.75      149.53      7.48 o
  -7   0   3      116.63      104.87      5.61 o
  -6   0   3        8.53        6.42      1.71 o
  -5   0   3       14.18       12.79      2.83 o
  -4   0   3      323.40      313.28      7.29 o
  -3   0   3      804.21      870.76     14.28 o
  -2   0   3      117.99       96.77      2.38 o
  -1   0   3        1.56        6.22      1.49 o
   0   0   3     1644.08     1448.83     22.16 o
   1   0   3    18484.64    19152.18    298.16 o
   2   0   3     6024.66     6052.61    107.55 o
   3   0   3     4563.00     4630.99     78.84 o
   4   0   3      576.83      555.47     12.97 o
   5   0   3     1092.39     1082.65     24.30 o
   6   0   3      360.92      350.03     15.53 o
   7   0   3     1231.67     1305.67     50.80 o
   8   0   3        8.96       13.47      4.43 o
   9   0   3      447.98      458.35     26.91 o
  10   0   3       95.90      114.02     12.87 o
  -9   1   3      932.36      915.81     27.75 o
  -8   1   3      303.59      308.74     12.90 o
  -7   1   3      499.61      526.15     16.00 o
  -6   1   3      346.02      337.67     12.16 o
  -5   1   3      166.57      174.89      7.29 o
  -4   1   3      136.79      127.41      3.73 o
  -3   1   3      689.09      659.02     12.51 o
  -2   1   3      640.14      715.96     13.83 o
  -1   1   3      185.28      167.92      3.39 o
   0   1   3     5447.04     5157.26     76.51 o
   1   1   3       70.68       88.96      2.55 o
   2   1   3     3255.81     3463.73     56.33 o
   3   1   3      801.69      691.89     15.43 o
   4   1   3      987.98      913.60     22.46 o
   5   1   3      505.71      517.18     17.31 o
   6   1   3      530.29      596.35     20.17 o
   7   1   3     1915.66     1670.68    102.47 o
   8   1   3     1794.93     1697.58    112.79 o
   9   1   3      794.80      780.35     32.65 o
  10   1   3      134.18      119.69     12.44 o
  -9   2   3      600.44      609.24     20.90 o
  -8   2   3      728.12      754.15     22.14 o
  -7   2   3      757.82      707.44     20.35 o
  -6   2   3      740.35      692.46     19.26 o
  -5   2   3      691.40      725.26     14.52 o
  -4   2   3     2128.09     2090.02     34.02 o
  -3   2   3     3145.29     3218.58     47.16 o
  -2   2   3     1067.75      979.85     15.57 o
  -1   2   3     1340.67     1412.36     22.23 o
   0   2   3      953.43      932.29     15.05 o
   1   2   3       16.25       41.36      1.87 o
   2   2   3      207.26      188.00      5.37 o
   3   2   3     2348.86     2425.51     42.58 o
   4   2   3       58.42       59.62      2.31 o
   5   2   3       65.80       72.53      3.11 o
   6   2   3      430.23      426.98     13.21 o
   7   2   3     2545.22     2462.03    103.87 o
   8   2   3     1487.12     1410.08    118.63 o
   9   2   3      387.34      385.82     17.92 o
  10   2   3        8.31       18.63      5.74 o
  -8   3   3      191.49      171.92      9.73 o
  -7   3   3      238.23      215.47     10.24 o
  -6   3   3      259.37      285.74     10.77 o
  -5   3   3     3267.35     3306.43     88.78 o
  -4   3   3     4900.00     4858.61     76.20 o
  -3   3   3      518.31      503.05      9.52 o
  -2   3   3        1.36        5.02      0.99 o
  -1   3   3      158.20      214.70      4.99 o
   0   3   3     4942.17     4989.78     81.86 o
   1   3   3     2229.25     2276.87     36.38 o
   2   3   3     1116.69     1102.09     17.50 o
   3   3   3       28.47       53.77      2.23 o
   4   3   3        0.44        0.78      0.75 o
   5   3   3      169.20      166.61      6.11 o
   6   3   3      165.87      146.01      5.59 o
   7   3   3      534.33      522.56     20.21 o
   8   3   3      551.94      580.09     25.76 o
   9   3   3        0.63       -0.19      5.17 o
  10   3   3      247.63      217.39     15.14 o
  -8   4   3        6.48       -0.05      2.88 o
  -7   4   3        8.63        6.78      3.08 o
  -6   4   3      620.92      566.80     21.34 o
  -5   4   3     2463.17     2508.96     55.11 o
  -4   4   3      745.10      732.99     14.98 o
  -3   4   3      671.38      582.21     12.20 o
  -2   4   3      811.53      887.17     17.50 o
  -1   4   3     3020.44     3182.07     73.09 o
   0   4   3     2039.01     1863.93     44.12 o
   1   4   3     4581.36     4383.39     69.77 o
   2   4   3     2279.80     2466.35     40.19 o
   3   4   3      884.26      907.43     17.57 o
   4   4   3       22.67       20.80      1.90 o
   5   4   3      437.46      467.74     12.55 o
   6   4   3      166.81      177.31      6.25 o
   7   4   3      507.23      522.33     19.34 o
   8   4   3      276.04      250.60     28.60 o
   9   4   3       39.00       35.40      5.33 o
  10   4   3      117.39      133.80     10.50 o
  -8   5   3        7.85        0.51      3.25 o
  -7   5   3        0.89        3.87      2.90 o
  -6   5   3      338.31      321.23     12.93 o
  -5   5   3       24.91       35.25      3.76 o
  -4   5   3      943.73      901.19     19.91 o
  -3   5   3       23.19       21.53      2.97 o
  -2   5   3      529.83      556.99     12.42 o
  -1   5   3      928.96     1039.64     40.53 o
   0   5   3     2176.99     2102.71     43.43 o
   1   5   3     6947.26     7271.25    129.17 o
   2   5   3    10383.77    10596.90    170.66 o
   3   5   3      991.95      943.54     19.17 o
   4   5   3     1314.38     1390.57     26.41 o
   5   5   3      418.18      419.57      9.15 o
   6   5   3     2873.96     2733.71     62.69 o
   7   5   3      565.06      596.56     36.85 o
   8   5   3       82.27       85.90      8.95 o
   9   5   3       78.01       80.16     22.93 o
  10   5   3       55.07       33.95      8.93 o
  -7   6   3        0.54        2.62      2.70 o
  -6   6   3      188.15      187.97     10.26 o
  -5   6   3       59.51       75.03     11.03 o
  -4   6   3      274.41      273.43      9.72 o
  -3   6   3      151.25      135.71      5.53 o
  -2   6   3      123.64      121.72      4.71 o
  -1   6   3      159.58      150.51      5.58 o
   0   6   3     1058.05      986.81     22.47 o
   1   6   3     3559.80     3392.33     68.85 o
   2   6   3     2489.87     2699.51     45.43 o
   3   6   3     2244.73     2480.78     42.93 o
   4   6   3      328.27      295.08      6.53 o
   5   6   3     4403.32     4327.46     77.64 o
   6   6   3     2418.39     2465.52     50.41 o
   7   6   3      740.41      699.12     22.60 o
   8   6   3      412.79      384.87     18.52 o
   9   6   3       48.14       43.77      5.36 o
  10   6   3      147.24      159.25     10.68 o
  -7   7   3      187.21      189.34     11.39 o
  -6   7   3      853.99      868.45     32.78 o
  -5   7   3      559.89      570.88     18.94 o
  -4   7   3      302.84      297.52     11.87 o
  -3   7   3       23.57       25.61      2.86 o
  -2   7   3      625.91      661.86     18.78 o
  -1   7   3      175.47      178.86      8.06 o
   0   7   3      900.55      926.69     21.88 o
   1   7   3       63.25       69.06      4.63 o
   2   7   3      126.11      123.36      5.09 o
   3   7   3      369.54      360.58      9.14 o
   4   7   3     1365.56     1415.30     27.27 o
   5   7   3     2083.42     2085.12     39.13 o
   6   7   3     1622.87     1499.61     41.11 o
   7   7   3     1643.13     1581.58     58.81 o
   8   7   3      525.48      496.99     22.72 o
   9   7   3      355.26      342.14     17.35 o
  10   7   3       33.13       32.64      4.97 o
  -7   8   3      479.18      467.63     18.48 o
  -6   8   3      827.63      884.46     27.97 o
  -5   8   3      962.64      915.83     27.98 o
  -4   8   3      331.23      348.76     12.12 o
  -3   8   3      325.71      328.74     10.00 o
  -2   8   3      258.06      297.28     11.91 o
  -1   8   3     1682.78     1732.49     33.75 o
   0   8   3      591.37      539.51     15.39 o
   1   8   3       49.34       40.35      5.09 o
   2   8   3       76.68       65.94      4.62 o
   3   8   3        0.28        0.49      1.20 o
   4   8   3      125.63      116.01      6.53 o
   5   8   3      479.37      511.54     15.07 o
   6   8   3      686.02      696.45     23.28 o
   7   8   3      564.62      514.68     18.15 o
   8   8   3      576.85      526.20     24.22 o
   9   8   3        6.69       10.17      9.56 o
  10   8   3      190.79      160.90     10.62 o
  -6   9   3      697.94      702.97     30.84 o
  -5   9   3      692.96      704.78     23.35 o
  -4   9   3      250.62      245.30     10.68 o
  -3   9   3      789.60      748.19     18.38 o
  -2   9   3     1291.02     1232.62     29.91 o
  -1   9   3     1441.95     1427.33     28.91 o
   0   9   3     2458.21     2427.10     52.09 o
   1   9   3        1.45        1.69      1.72 o
   2   9   3       19.30       22.61      2.82 o
   3   9   3        0.36        3.11      1.62 o
   4   9   3      160.49      142.08      6.89 o
   5   9   3      154.57      154.86      8.88 o
   6   9   3      221.19      234.97     11.33 o
   7   9   3        6.96        5.70      2.56 o
   8   9   3       18.92       20.89      6.06 o
   9   9   3       99.22       72.86      8.23 o
  -5  10   3      271.19      253.14     16.96 o
  -4  10   3      111.01      120.62      9.88 o
  -3  10   3      725.42      706.69     20.14 o
  -2  10   3      497.69      539.76     14.39 o
  -1  10   3     2652.70     2603.54     49.81 o
   0  10   3      405.34      401.51     12.77 o
   1  10   3      919.41      919.92     23.01 o
   2  10   3      194.41      167.52      7.14 o
   3  10   3      694.23      692.41     20.76 o
   4  10   3     1065.71     1044.53     28.29 o
   5  10   3      438.22      503.99     21.47 o
   6  10   3       30.38       33.37      4.75 o
   7  10   3      174.06      163.86     15.33 o
   8  10   3       14.69       10.14      3.11 o
   9  10   3      284.75      316.03     17.70 o
  -5  11   3       22.18       11.64      7.85 o
  -4  11   3       23.56       32.22      6.23 o
  -3  11   3      174.71      190.05     12.07 o
  -2  11   3      610.45      603.72     18.91 o
  -1  11   3     1268.97     1271.15     26.98 o
   0  11   3      805.51      825.70     30.72 o
   1  11   3      921.20      864.56     22.42 o
   2  11   3      347.75      382.10     14.37 o
   3  11   3     1819.12     1769.05     45.80 o
   4  11   3      654.54      715.70     28.00 o
   5  11   3     1624.87     1574.60     49.42 o
   6  11   3      101.80      118.57      8.65 o
   7  11   3       57.92       52.75      5.93 o
   8  11   3      110.15      113.52      8.92 o
   9  11   3      689.59      622.50     29.84 o
  -4  12   3        1.23        2.81      4.44 o
  -3  12   3      198.88      235.19     14.19 o
  -2  12   3      821.60      813.93     24.03 o
  -1  12   3      173.09      172.28      9.37 o
   0  12   3      111.05      124.88      8.20 o
   1  12   3       42.78       60.55      6.47 o
   2  12   3      177.47      141.11      8.90 o
   3  12   3      442.20      428.77     15.74 o
   4  12   3     1754.14     1760.69     55.39 o
   5  12   3      933.61      957.90     33.69 o
   6  12   3      576.08      552.00     38.42 o
   7  12   3      240.93      237.48     23.43 o
   8  12   3      424.53      436.92     30.39 o
  -3  13   3      236.75      224.60     18.45 o
  -2  13   3      342.69      347.46     16.97 o
  -1  13   3        0.45       -0.18      2.75 o
   0  13   3       14.56       15.27      4.29 o
   1  13   3       88.41      118.02      8.97 o
   2  13   3       15.38       28.23      4.77 o
   3  13   3      376.14      351.07     23.09 o
   4  13   3      528.51      518.71     22.46 o
   5  13   3      399.33      400.03     19.23 o
   6  13   3      200.76      228.58     13.38 o
   7  13   3      370.84      379.63     17.57 o
   8  13   3      302.13      296.61     14.71 o
  -2  14   3      638.51      589.41     31.11 o
  -1  14   3      106.17      118.81     10.68 o
   0  14   3      102.39       71.17      8.35 o
   1  14   3      225.61      187.99     11.72 o
   2  14   3        2.10        3.62      3.69 o
   3  14   3      203.39      200.27     14.01 o
   4  14   3      220.70      254.90     15.72 o
   5  14   3       23.98       17.90      4.96 o
   6  14   3       39.20       24.88      5.63 o
   7  14   3      149.53      191.13     13.71 o
   0  15   3       19.15       27.44      6.04 o
   1  15   3       80.87       64.34      8.20 o
   2  15   3      414.51      458.14     22.62 o
   3  15   3      183.42      204.19     26.49 o
   4  15   3       58.67       55.11     10.95 o
   5  15   3        0.78        1.84      3.96 o
   6  15   3       24.01       30.03      7.45 o
   2  16   3      769.42      781.50     36.15 o
   3  16   3      307.46      238.30     17.07 o
  -3 -15   4      467.91      484.54     34.11 o
  -2 -15   4     1615.12     1641.37     59.85 o
  -1 -15   4       76.41       78.53     20.53 o
   0 -15   4       78.99       71.88     10.89 o
  -5 -14   4       32.68       29.60     14.14 o
  -4 -14   4      332.36      306.61     17.43 o
  -3 -14   4      639.55      609.27     51.29 o
  -2 -14   4     1251.25     1287.79     74.91 o
  -1 -14   4        7.93        2.83      4.39 o
   0 -14   4      374.65      372.46     48.02 o
   1 -14   4       62.35       73.70     10.82 o
   2 -14   4      367.48      415.41     43.29 o
  -6 -13   4        2.63       10.65      4.46 o
  -5 -13   4        0.76        5.85      4.25 o
  -4 -13   4      142.97      142.36     11.46 o
  -3 -13   4      418.47      422.96     20.66 o
  -2 -13   4      236.87      232.66     15.40 o
  -1 -13   4       38.13       43.11      7.51 o
   0 -13   4      251.47      282.69     18.11 o
   1 -13   4      177.08      193.57     18.02 o
   2 -13   4      927.91      924.93     38.86 o
   3 -13   4     1620.22     1755.78     96.01 o
  -7 -12   4       27.04       35.56      5.68 o
  -6 -12   4        0.22       -1.68      3.02 o
  -5 -12   4        6.89        9.75      4.14 o
  -4 -12   4      425.19      415.30     23.44 o
  -3 -12   4       18.98       18.27      4.73 o
  -2 -12   4      160.24      174.53     12.70 o
  -1 -12   4       10.71        9.87      4.23 o
   0 -12   4       84.50       72.40      9.16 o
   1 -12   4      192.07      204.38     14.86 o
   2 -12   4      989.71      986.28     31.68 o
   3 -12   4      847.86      859.75     29.10 o
   4 -12   4      912.55      870.03     37.53 o
  -7 -11   4      174.00      173.64     10.02 o
  -6 -11   4      226.69      218.77     11.78 o
  -5 -11   4      422.44      443.74     34.52 o
  -4 -11   4      554.21      628.31     25.06 o
  -3 -11   4      234.08      206.87     12.40 o
  -2 -11   4       52.89       64.43     12.32 o
  -1 -11   4      245.64      223.10     13.74 o
   0 -11   4      270.81      234.20     26.94 o
   1 -11   4      929.22      831.65     26.73 o
   2 -11   4      177.18      181.04     10.79 o
   3 -11   4      934.99      894.54     29.22 o
   4 -11   4      448.17      414.60     24.01 o
   5 -11   4      415.70      430.28     23.58 o
  -8 -10   4      409.22      420.22     22.05 o
  -7 -10   4      213.18      220.82     10.77 o
  -6 -10   4      462.78      513.86     20.09 o
  -5 -10   4      799.47      790.46     28.64 o
  -4 -10   4     1370.99     1362.09     61.48 o
  -3 -10   4      264.77      298.96     14.61 o
  -2 -10   4      372.10      369.03     17.23 o
  -1 -10   4       17.20       11.41      3.65 o
   0 -10   4        9.62       15.45      5.67 o
   1 -10   4     2103.73     2086.24     55.54 o
   2 -10   4       23.06       19.25      4.06 o
   3 -10   4      156.99      158.62      9.94 o
   4 -10   4        5.99        1.06      3.51 o
   5 -10   4       18.24       19.57      5.78 o
   6 -10   4      597.05      607.22     84.78 o
  -8  -9   4        2.28        7.43      3.04 o
  -7  -9   4      231.09      240.63      9.40 o
  -6  -9   4      588.63      564.92     17.44 o
  -5  -9   4      918.58      968.08     26.95 o
  -4  -9   4     1235.11     1285.24     34.24 o
  -3  -9   4     1181.63     1106.09     32.95 o
  -2  -9   4      502.39      475.24     19.79 o
  -1  -9   4      324.03      341.14     12.64 o
   0  -9   4      903.48      844.34     33.55 o
   1  -9   4     1270.45     1190.99     37.89 o
   2  -9   4      124.88      135.37      7.69 o
   3  -9   4       27.50       27.61      6.67 o
   4  -9   4       80.04       83.80      6.92 o
   5  -9   4       25.18       28.53      6.07 o
   6  -9   4      193.79      174.58     16.04 o
  -8  -8   4        0.19        0.49      2.07 o
  -7  -8   4      156.77      145.18      8.65 o
  -6  -8   4      441.12      479.48     14.93 o
  -5  -8   4      460.77      424.81     13.74 o
  -4  -8   4      551.76      518.81     15.97 o
  -3  -8   4      804.49      893.74     25.41 o
  -2  -8   4      831.29      884.71     18.73 o
  -1  -8   4     1520.76     1491.23     39.38 o
   0  -8   4     2240.40     2271.08     57.95 o
   1  -8   4     1596.71     1614.66     38.14 o
   2  -8   4     1422.22     1298.68     32.32 o
   3  -8   4       49.02       57.42      5.34 o
   4  -8   4        0.51        2.14      2.64 o
   5  -8   4       30.75       20.21      5.44 o
   6  -8   4      243.74      249.35     36.30 o
   7  -8   4      409.58      422.58     29.95 o
  -9  -7   4       41.87       39.23     13.97 o
  -8  -7   4      139.83      134.73     16.50 o
  -7  -7   4      168.24      180.30     13.09 o
  -6  -7   4       37.18       24.00      2.79 o
  -5  -7   4     2271.95     2426.51     67.71 o
  -4  -7   4      507.77      524.25     17.85 o
  -3  -7   4      179.11      184.74     14.74 o
  -2  -7   4        0.72        1.65      1.45 o
  -1  -7   4     3031.02     3356.94     69.68 o
   0  -7   4     2845.94     2683.96     73.26 o
   1  -7   4     2077.04     1993.47     45.43 o
   2  -7   4      744.71      810.45     21.57 o
   3  -7   4       13.80       13.12      4.06 o
   4  -7   4     1274.05     1214.39     31.29 o
   5  -7   4      589.72      599.63     30.95 o
   6  -7   4      989.56      987.83     33.40 o
   7  -7   4      432.29      433.02     25.04 o
  -9  -6   4       31.91       34.23      8.71 o
  -8  -6   4        9.18        6.09      4.99 o
  -7  -6   4      148.10      142.71      7.10 o
  -6  -6   4     1981.60     2057.73     40.25 o
  -5  -6   4     3029.01     2963.77     61.64 o
  -4  -6   4      185.83      187.93      6.13 o
  -3  -6   4       60.92       51.67      8.78 o
  -2  -6   4      459.22      540.10     16.07 o
  -1  -6   4     1752.83     1780.97     46.57 o
   0  -6   4      675.02      669.59     14.45 o
   1  -6   4      338.12      317.06     10.08 o
   2  -6   4     1035.68      967.16     24.29 o
   3  -6   4      182.29      193.07      8.62 o
   4  -6   4     2856.07     2819.93     63.84 o
   5  -6   4      640.82      610.57     22.24 o
   6  -6   4     1111.17     1127.73     36.28 o
   7  -6   4      607.21      587.54     29.47 o
   8  -6   4       97.73      110.60     14.89 o
  -9  -5   4      391.27      393.41     29.38 o
  -8  -5   4      472.30      447.11     15.36 o
  -7  -5   4      938.39      932.29     22.49 o
  -6  -5   4     1677.15     1644.41     32.67 o
  -5  -5   4      767.17      773.95     16.56 o
  -4  -5   4     1041.33     1044.78     23.20 o
  -3  -5   4        7.11        3.58      1.31 o
  -2  -5   4       92.93       75.76      5.69 o
  -1  -5   4      132.20      169.74      4.99 o
   0  -5   4      269.91      226.63      6.04 o
   1  -5   4     1417.50     1404.14     30.84 o
   2  -5   4      263.66      319.51      8.34 o
   3  -5   4       90.16       97.39      8.73 o
   4  -5   4      803.45      796.50     21.45 o
   5  -5   4       84.77       90.92      9.83 o
   6  -5   4     2840.53     2723.53     74.35 o
   7  -5   4      313.35      303.54     19.06 o
   8  -5   4      146.66      149.05     16.36 o
  -9  -4   4      205.92      196.72      9.92 o
  -8  -4   4      264.06      264.00     18.35 o
  -7  -4   4      687.51      685.21     17.60 o
  -6  -4   4     1347.65     1324.89     26.92 o
  -5  -4   4      641.76      633.93     12.63 o
  -4  -4   4     1660.48     1635.37     34.78 o
  -3  -4   4      838.32      897.66     20.01 o
  -2  -4   4      798.47      708.39     16.14 o
  -1  -4   4      497.44      390.97      8.81 o
   0  -4   4      563.40      498.14     12.06 o
   1  -4   4       12.87        5.40      1.83 o
   2  -4   4      787.04      894.84     24.61 o
   3  -4   4       64.43       82.57      4.96 o
   4  -4   4       42.01       46.58      4.05 o
   5  -4   4     3336.65     3226.27     67.77 o
   6  -4   4      207.28      215.68     10.26 o
   7  -4   4      110.39      135.77     12.42 o
   8  -4   4        9.32       10.53     10.79 o
   9  -4   4      371.69      353.65     25.56 o
  -9  -3   4        1.71        5.16      4.12 o
  -8  -3   4       42.89       53.27      4.76 o
  -7  -3   4     1087.89     1100.26     26.84 o
  -6  -3   4      983.80      995.41     21.01 o
  -5  -3   4       91.68       89.89      3.20 o
  -4  -3   4      301.29      336.55      8.93 o
  -3  -3   4     1152.22     1096.64     23.87 o
  -2  -3   4     7168.89     7030.22    122.13 o
  -1  -3   4     1695.88     1629.55     30.71 o
   0  -3   4     2936.42     2800.39     54.58 o
   1  -3   4      227.22      305.24     11.90 o
   2  -3   4      713.47      780.49     26.48 o
   3  -3   4       20.02       15.38      2.24 o
   4  -3   4      520.52      522.16     15.25 o
   5  -3   4      691.74      678.38     19.08 o
   6  -3   4       47.01       49.15      5.02 o
   7  -3   4       95.04       81.53     13.25 o
   8  -3   4       70.09       80.44     10.22 o
   9  -3   4      420.95      469.45     30.20 o
  -9  -2   4       19.55       18.22      4.59 o
  -8  -2   4      111.87      115.10      7.75 o
  -7  -2   4      358.83      364.68     11.42 o
  -6  -2   4       36.08       29.06      2.62 o
  -5  -2   4        0.98        1.63      1.18 o
  -4  -2   4      438.74      466.05     10.24 o
  -3  -2   4     1242.44     1244.86     22.56 o
  -2  -2   4     6271.88     6277.59    104.97 o
  -1  -2   4     8251.85     8248.08    142.75 o
   0  -2   4     6047.86     5968.25    114.70 o
   1  -2   4     2547.60     2473.65     69.06 o
   2  -2   4     2849.73     2969.44     65.46 o
   3  -2   4      957.34      911.92     22.10 o
   4  -2   4      337.85      295.40     10.72 o
   5  -2   4      772.97      749.61     17.64 o
   6  -2   4        0.75        2.00      2.31 o
   7  -2   4     1418.56     1352.08     49.55 o
   8  -2   4      119.05       82.41      9.73 o
   9  -2   4      135.09       96.11     12.83 o
  -9  -1   4      194.13      202.05     13.17 o
  -8  -1   4      227.23      232.90     14.52 o
  -7  -1   4       11.35        8.56      2.85 o
  -6  -1   4      130.81      150.84      5.73 o
  -5  -1   4       49.23       51.81      2.69 o
  -4  -1   4        9.04        6.47      1.27 o
  -3  -1   4      784.54      810.87     15.50 o
  -2  -1   4     3263.71     3187.05     53.12 o
  -1  -1   4     3436.90     3495.97     56.42 o
   0  -1   4     6669.96     7068.88    123.77 o
   1  -1   4       47.33       56.40      2.83 o
   2  -1   4     6177.58     6469.07    111.65 o
   3  -1   4     3399.78     3362.53     84.83 o
   4  -1   4     5461.38     5876.32    105.12 o
   5  -1   4     1206.56     1205.70     28.46 o
   6  -1   4      356.23      332.40     13.26 o
   7  -1   4      436.72      461.24     26.61 o
   8  -1   4      102.40      103.86      9.01 o
   9  -1   4      281.16      262.29     17.41 o
  -9   0   4      469.14      472.93     23.54 o
  -8   0   4      492.42      470.41     16.11 o
  -7   0   4      435.30      450.60     15.05 o
  -6   0   4      152.84      132.26      6.29 o
  -5   0   4        0.35       -0.42      1.17 o
  -4   0   4        9.83       13.13      1.55 o
  -3   0   4      898.84      908.68     15.33 o
  -2   0   4      198.50      182.42      4.59 o
  -1   0   4     6527.98     6838.87    100.23 o
   0   0   4     3106.32     3590.88     57.65 o
   1   0   4     3614.96     3689.61     80.07 o
   2   0   4      460.11      576.83     14.22 o
   3   0   4    14313.94    15440.17    324.67 o
   4   0   4     4142.40     4027.87     79.82 o
   5   0   4      796.95      802.01     22.18 o
   6   0   4        2.14        0.38      1.43 o
   7   0   4       56.25       46.51     14.68 o
   8   0   4      357.83      408.18     33.77 o
   9   0   4     1246.17     1205.61     47.04 o
  10   0   4      347.74      385.59     25.13 o
  -9   1   4      390.68      371.03     14.81 o
  -8   1   4      713.75      743.48     23.23 o
  -7   1   4      578.86      557.46     20.12 o
  -6   1   4      267.88      284.46     10.83 o
  -5   1   4       17.06       15.73      2.77 o
  -4   1   4      674.36      643.70     12.51 o
  -3   1   4     1532.13     1601.80     26.43 o
  -2   1   4      890.57      801.68     13.05 o
  -1   1   4      241.22      214.26      4.80 o
   0   1   4      188.06      161.21      4.26 o
   1   1   4       74.63       79.64      2.65 o
   2   1   4      801.85      735.71     21.61 o
   3   1   4     2587.18     2716.90     47.12 o
   4   1   4      206.32      191.17      5.40 o
   5   1   4      813.90      908.87     27.89 o
   6   1   4       42.22       33.58      4.05 o
   7   1   4      139.16      108.27     31.17 o
   8   1   4     1897.17     1753.96     68.17 o
   9   1   4      447.30      445.36     29.76 o
  10   1   4      624.91      669.60     35.79 o
  -8   2   4      983.08      966.15     29.42 o
  -7   2   4      281.10      318.41     12.64 o
  -6   2   4      378.05      364.29     13.20 o
  -5   2   4      371.86      351.84     10.63 o
  -4   2   4     1447.87     1517.79     24.80 o
  -3   2   4     3277.73     3208.93     47.42 o
  -2   2   4     1704.75     1812.94     27.59 o
  -1   2   4      181.61      181.82      4.44 o
   0   2   4      624.80      611.15     13.66 o
   1   2   4     2420.52     2482.97     58.08 o
   2   2   4       30.63       38.50      1.90 o
   3   2   4      510.30      461.05     12.04 o
   4   2   4        1.92        0.01      0.79 o
   5   2   4      387.80      425.58     15.41 o
   6   2   4       37.94       28.06      3.75 o
   7   2   4        9.93        3.20      3.05 o
   8   2   4      648.28      680.81     46.15 o
   9   2   4       93.90      118.25     10.43 o
  10   2   4      789.73      727.19     37.26 o
  -8   3   4      294.18      341.39     15.11 o
  -7   3   4       33.52       40.58      5.10 o
  -6   3   4       67.26       56.33      5.31 o
  -5   3   4       31.48       42.14      3.84 o
  -4   3   4     2552.59     2545.84     44.45 o
  -3   3   4     3655.87     3782.79     59.88 o
  -2   3   4     5411.69     5492.27     76.42 o
  -1   3   4     2694.50     2721.19     48.12 o
   0   3   4     2737.53     2829.15     51.20 o
   1   3   4     1249.71     1146.07     33.29 o
   2   3   4     2897.42     2713.42     43.90 o
   3   3   4      430.52      404.82      8.48 o
   4   3   4       63.99       66.44      3.04 o
   5   3   4        3.69        6.13      1.56 o
   6   3   4        0.51        2.33      1.29 o
   7   3   4      180.95      181.68     11.68 o
   8   3   4      363.86      334.53     20.26 o
   9   3   4      127.79      113.56      9.77 o
  10   3   4      307.21      346.58     21.17 o
  -8   4   4       45.70       50.57      6.86 o
  -7   4   4        4.58        9.48      3.37 o
  -6   4   4        3.72        5.87      2.78 o
  -5   4   4      803.11      812.89     21.02 o
  -4   4   4      359.14      359.40      9.70 o
  -3   4   4     4753.13     4648.35     83.89 o
  -2   4   4     2737.82     2790.66     46.23 o
  -1   4   4     1414.19     1350.21     28.11 o
   0   4   4     2831.41     2902.50     59.48 o
   1   4   4      724.30      719.31     15.87 o
   2   4   4     5378.04     5296.62     86.14 o
   3   4   4     5487.01     5402.96     87.99 o
   4   4   4      679.02      630.06     13.03 o
   5   4   4        4.27        4.77      1.69 o
   6   4   4      184.79      201.89      6.58 o
   7   4   4      729.91      676.75     29.04 o
   8   4   4      505.23      510.20     23.82 o
   9   4   4       95.64       77.44      8.57 o
  10   4   4        1.90       -3.04      5.14 o
  -8   5   4      186.36      180.33     11.07 o
  -7   5   4       43.29       34.06      7.99 o
  -6   5   4      128.87      113.02      7.73 o
  -5   5   4      121.15      129.91      6.88 o
  -4   5   4      278.55      291.14     11.56 o
  -3   5   4       65.40       51.45      3.51 o
  -2   5   4        0.51        3.12      1.37 o
  -1   5   4     1495.50     1607.60     34.54 o
   0   5   4      712.68      705.00     19.08 o
   1   5   4     1902.13     1678.84     34.16 o
   2   5   4     9024.16     9340.76    150.58 o
   3   5   4      582.25      520.94     10.44 o
   4   5   4     1292.00     1213.64     23.54 o
   5   5   4        1.10        1.52      1.04 o
   6   5   4     2381.00     2432.27     57.77 o
   7   5   4     1072.91     1027.77     41.56 o
   8   5   4      417.17      383.72     19.15 o
   9   5   4       40.38       38.29      9.87 o
  10   5   4       77.96       45.04      6.64 o
  -7   6   4       26.63       24.94      4.75 o
  -6   6   4      168.13      195.64     10.49 o
  -5   6   4      741.95      717.65     19.93 o
  -4   6   4       48.57       38.22      4.07 o
  -3   6   4      108.42      100.66      5.01 o
  -2   6   4      115.05      127.92      4.91 o
  -1   6   4       25.64       42.78      3.47 o
   0   6   4     1321.71     1333.38     37.62 o
   1   6   4     1030.92     1102.48     24.68 o
   2   6   4      179.80      138.35      5.29 o
   3   6   4      202.98      208.17      8.36 o
   4   6   4      795.16      853.16     16.24 o
   5   6   4     1520.05     1477.19     28.40 o
   6   6   4     3284.11     3199.75     73.58 o
   7   6   4      155.57      169.06     21.60 o
   8   6   4     1047.46     1018.65     49.47 o
   9   6   4       38.93       32.50      5.42 o
  10   6   4       22.58       53.39     25.19 o
  -7   7   4       78.01       74.85      7.74 o
  -6   7   4      859.57      914.16     28.45 o
  -5   7   4     1084.92     1056.75     31.12 o
  -4   7   4      337.30      411.43     13.33 o
  -3   7   4        6.06        1.88      1.96 o
  -2   7   4      238.58      224.21      7.04 o
  -1   7   4      180.60      160.53      6.58 o
   0   7   4       86.19       87.79      5.78 o
   1   7   4     1505.64     1360.26     30.34 o
   2   7   4      376.45      404.52     11.19 o
   3   7   4      649.16      702.33     15.11 o
   4   7   4      155.05      144.65      4.51 o
   5   7   4      793.15      782.65     16.53 o
   6   7   4      232.14      244.98     10.78 o
   7   7   4     1345.88     1369.03     75.04 o
   8   7   4      428.02      399.24     21.53 o
   9   7   4      443.36      447.89     47.11 o
  10   7   4       42.99       47.50     11.81 o
  -6   8   4      385.49      417.41     16.74 o
  -5   8   4      878.64      865.69     36.11 o
  -4   8   4      968.99      959.07     25.32 o
  -3   8   4      535.44      517.46     14.68 o
  -2   8   4        0.69        0.33      1.53 o
  -1   8   4        0.75        0.62      2.05 o
   0   8   4     1810.66     1695.44     37.38 o
   1   8   4     3622.04     3734.34     76.76 o
   2   8   4      670.86      663.25     16.78 o
   3   8   4        7.87        8.82      1.95 o
   4   8   4      196.54      200.88     10.54 o
   5   8   4      285.02      250.57      9.16 o
   6   8   4      894.04      839.21     27.51 o
   7   8   4      844.11      842.93     27.58 o
   8   8   4      206.98      193.11     24.29 o
   9   8   4       94.90       84.83      8.30 o
  10   8   4      184.96      177.71     13.82 o
  -6   9   4      262.27      289.23     19.15 o
  -5   9   4      915.43      880.77     27.87 o
  -4   9   4      741.57      725.71     31.47 o
  -3   9   4      242.68      244.57      9.98 o
  -2   9   4      806.75      797.06     18.41 o
  -1   9   4     1137.78     1144.42     26.19 o
   0   9   4     4213.09     4163.75     85.59 o
   1   9   4      794.64      741.51     19.14 o
   2   9   4      172.69      192.06      8.40 o
   3   9   4      304.14      386.92     12.88 o
   4   9   4      116.24       81.99      5.49 o
   5   9   4     1249.48     1148.43     30.29 o
   6   9   4      653.30      635.03     23.03 o
   7   9   4      352.57      335.52     14.09 o
   8   9   4       60.28       71.49      6.05 o
   9   9   4       19.10       22.63      5.98 o
  -5  10   4      267.60      267.82     18.23 o
  -4  10   4       57.97       76.06      6.40 o
  -3  10   4      103.89      111.26      7.13 o
  -2  10   4      790.14      804.02     19.62 o
  -1  10   4     1728.59     1662.56     33.50 o
   0  10   4      994.01      973.42     24.54 o
   1  10   4      504.01      536.62     15.51 o
   2  10   4     1958.89     1962.67     43.22 o
   3  10   4      443.71      406.07     14.37 o
   4  10   4     1227.56     1183.35     31.66 o
   5  10   4      533.42      526.69     20.39 o
   6  10   4      826.67      820.29     28.38 o
   7  10   4      262.53      242.69     12.13 o
   8  10   4       46.64       57.35      6.89 o
   9  10   4       21.32       38.62      6.71 o
  -4  11   4        1.05        1.12      3.62 o
  -3  11   4        1.75        0.77      3.10 o
  -2  11   4      140.80      145.97      7.06 o
  -1  11   4      382.29      378.01     11.12 o
   0  11   4      447.83      445.93     14.24 o
   1  11   4     1592.94     1575.88     36.79 o
   2  11   4      112.28       91.63     11.95 o
   3  11   4      858.58      877.61     27.68 o
   4  11   4      391.38      427.15     15.10 o
   5  11   4     1271.24     1274.58     41.73 o
   6  11   4     1311.85     1284.82     41.57 o
   7  11   4      382.42      366.34     16.08 o
   8  11   4       25.86       23.57      4.51 o
   9  11   4       34.61       41.92     10.88 o
  -4  12   4       22.35       19.37      6.30 o
  -3  12   4        2.59       -0.57      3.71 o
  -2  12   4       76.57       71.51      8.46 o
  -1  12   4      159.25      171.39      9.62 o
   0  12   4      202.31      213.91     10.99 o
   1  12   4       77.72       70.32      7.02 o
   2  12   4        0.41        1.50      2.77 o
   3  12   4      166.69      151.78     17.75 o
   4  12   4     1495.91     1454.83     47.88 o
   5  12   4      818.24      793.49     29.23 o
   6  12   4      748.55      812.70     29.67 o
   7  12   4      129.32      148.22     10.90 o
   8  12   4      423.83      469.86     19.51 o
  -3  13   4      152.18      168.57     13.13 o
  -2  13   4      375.51      349.42     17.38 o
  -1  13   4      232.83      235.72     11.75 o
   0  13   4       85.56       60.75      7.49 o
   1  13   4        0.78       -0.65      2.93 o
   2  13   4       34.33       50.77      6.21 o
   3  13   4      260.11      255.72     13.26 o
   4  13   4      450.80      465.75     21.30 o
   5  13   4      372.49      381.19     18.34 o
   6  13   4       63.96       64.37      7.74 o
   7  13   4       17.36       17.35      4.99 o
   8  13   4      428.57      405.42     22.03 o
  -2  14   4      900.66      868.88     72.77 o
  -1  14   4      292.91      271.10     19.80 o
   0  14   4      205.70      213.16     17.28 o
   1  14   4        1.40       -1.11      3.24 o
   2  14   4        1.20        3.63      3.29 o
   3  14   4      113.53      111.40     14.01 o
   4  14   4      254.93      246.45     15.29 o
   5  14   4       48.28       50.37      7.53 o
   6  14   4        6.01        1.21      3.71 o
   7  14   4        1.07       -0.72      3.63 o
   0  15   4       73.18       71.38      9.10 o
   1  15   4      125.56      133.71     11.74 o
   2  15   4      270.70      255.40     23.08 o
   3  15   4      207.42      194.58     14.97 o
   4  15   4      201.03      210.03     21.09 o
   5  15   4       95.89       89.02     10.26 o
   6  15   4       21.88       12.00     23.26 o
  -4 -14   5      213.32      198.43     14.34 o
  -3 -14   5      507.10      550.55     25.86 o
  -2 -14   5      817.00      812.17     34.39 o
  -1 -14   5     1124.53     1091.95     44.70 o
   0 -14   5      612.10      637.44     30.24 o
   1 -14   5      284.42      272.98     19.36 o
  -6 -13   5        8.03       16.24     11.08 o
  -5 -13   5      207.77      211.49     13.82 o
  -4 -13   5       26.60       24.38      5.54 o
  -3 -13   5      396.77      416.49     20.84 o
  -2 -13   5      537.02      569.07     26.17 o
  -1 -13   5      764.30      787.60     33.31 o
   0 -13   5       64.67       33.38      7.26 o
   1 -13   5      356.45      383.54     21.42 o
   2 -13   5      438.08      406.09     22.80 o
   3 -13   5      486.72      476.94     39.51 o
  -6 -12   5        3.85        4.06      3.52 o
  -5 -12   5       30.94       23.04      5.19 o
  -4 -12   5      364.31      354.20     17.69 o
  -3 -12   5       28.02       32.43      9.25 o
  -2 -12   5      179.25      174.74     12.97 o
  -1 -12   5        4.91        7.42      3.70 o
   0 -12   5        8.03        2.90      3.93 o
   1 -12   5      406.14      395.64     21.00 o
   2 -12   5      363.74      371.47     21.03 o
   3 -12   5      233.40      271.29     28.55 o
   4 -12   5      295.70      310.07     22.33 o
  -7 -11   5      300.74      303.92     19.64 o
  -6 -11   5       77.52       95.64     16.76 o
  -5 -11   5      288.16      281.52     14.39 o
  -4 -11   5       78.39       73.10      9.81 o
  -3 -11   5      428.51      454.81     20.43 o
  -2 -11   5       24.92       29.21      5.64 o
  -1 -11   5       69.59       78.75      8.78 o
   0 -11   5       33.41       47.16      7.57 o
   1 -11   5        6.17        6.94      3.15 o
   2 -11   5      284.56      271.75     19.21 o
   3 -11   5      311.70      302.71     14.39 o
   4 -11   5      317.95      313.64     19.38 o
   5 -11   5        0.60        0.93      6.75 o
  -7 -10   5      367.19      388.91     16.95 o
  -6 -10   5       72.12       67.79      5.51 o
  -5 -10   5      572.67      594.97     18.82 o
  -4 -10   5      713.64      728.42     28.21 o
  -3 -10   5     1817.79     1789.62     79.69 o
  -2 -10   5      882.28      911.22     33.80 o
  -1 -10   5      274.00      268.50     14.55 o
   0 -10   5      271.69      244.73     11.29 o
   1 -10   5       95.31       91.49      7.39 o
   2 -10   5      287.13      292.17     13.32 o
   3 -10   5     1501.86     1454.87     37.56 o
   4 -10   5      122.25      130.11     10.83 o
   5 -10   5       10.95        8.87      4.77 o
   6 -10   5       32.81       19.89     10.84 o
  -8  -9   5       65.29       61.55      5.99 o
  -7  -9   5      100.52      107.69     11.09 o
  -6  -9   5       77.09       96.83      8.89 o
  -5  -9   5     1051.41     1008.56     28.15 o
  -4  -9   5     1256.31     1233.88     33.32 o
  -3  -9   5     2189.35     2241.46     56.40 o
  -2  -9   5      243.78      247.00      9.51 o
  -1  -9   5      284.37      292.64     11.57 o
   0  -9   5      492.89      489.73     17.04 o
   1  -9   5      527.41      546.27     18.73 o
   2  -9   5     3699.95     3491.38     78.14 o
   3  -9   5      463.12      467.16     15.81 o
   4  -9   5      320.13      324.22     13.16 o
   5  -9   5       91.89      105.97     10.11 o
   6  -9   5        9.91       11.30      5.92 o
  -8  -8   5      109.43      119.21      7.80 o
  -7  -8   5       12.54        8.46      2.91 o
  -6  -8   5       88.49       70.50      4.96 o
  -5  -8   5       59.53       61.42      6.00 o
  -4  -8   5      713.43      722.78     20.96 o
  -3  -8   5      399.66      339.16     13.32 o
  -2  -8   5      155.51      162.44      9.50 o
  -1  -8   5      943.45     1030.19     23.97 o
   0  -8   5     2269.98     2176.05     56.06 o
   1  -8   5     3205.90     3082.29     68.43 o
   2  -8   5     1988.51     2086.23     48.78 o
   3  -8   5      348.62      378.41     13.34 o
   4  -8   5      547.44      554.22     17.81 o
   5  -8   5      278.44      267.81     20.79 o
   6  -8   5       26.18       21.34      6.07 o
   7  -8   5      284.39      294.92     24.05 o
  -8  -7   5       23.47       17.16      3.19 o
  -7  -7   5       25.60       12.03      3.21 o
  -6  -7   5      110.42       79.51      7.33 o
  -5  -7   5        2.14        3.26      1.78 o
  -4  -7   5      556.27      557.27     14.39 o
  -3  -7   5      223.63      245.59      9.14 o
  -2  -7   5      165.80      180.60      8.92 o
  -1  -7   5       89.93       74.76      4.61 o
   0  -7   5      907.98      947.83     19.97 o
   1  -7   5     1550.30     1629.97     38.13 o
   2  -7   5     2032.04     1828.83     42.93 o
   3  -7   5      152.44      167.29      8.24 o
   4  -7   5     1166.50     1142.38     29.99 o
   5  -7   5      429.93      391.46     17.39 o
   6  -7   5      477.75      500.08     20.94 o
   7  -7   5      674.73      614.59     53.97 o
  -8  -6   5       92.12       91.77      6.25 o
  -7  -6   5       91.37      120.92      6.84 o
  -6  -6   5      184.20      148.11      6.50 o
  -5  -6   5      202.73      229.28      7.31 o
  -4  -6   5      327.93      358.69     11.05 o
  -3  -6   5      186.46      157.77     10.34 o
  -2  -6   5       39.67       38.34      2.57 o
  -1  -6   5       49.81       36.90      2.76 o
   0  -6   5      659.30      682.30     14.90 o
   1  -6   5      892.88      781.92     16.98 o
   2  -6   5      862.57      960.83     20.70 o
   3  -6   5      926.75      930.49     30.72 o
   4  -6   5       38.05       38.70      4.35 o
   5  -6   5      434.67      428.88     26.79 o
   6  -6   5      702.28      702.60     32.24 o
   7  -6   5      905.09      916.44     40.10 o
   8  -6   5      164.68      149.63     17.35 o
  -9  -5   5      189.19      196.97     21.74 o
  -8  -5   5       91.58       87.87      6.24 o
  -7  -5   5      877.88      810.97     22.37 o
  -6  -5   5     1997.97     2062.10     44.00 o
  -5  -5   5     1367.61     1331.60     29.34 o
  -4  -5   5     1072.09     1092.12     24.56 o
  -3  -5   5        9.84        6.42      1.57 o
  -2  -5   5      783.58      885.03     18.12 o
  -1  -5   5      751.98      729.11     17.55 o
   0  -5   5     1564.28     1566.73     33.98 o
   1  -5   5       16.18       18.79      4.73 o
   2  -5   5      617.47      595.60     18.30 o
   3  -5   5      133.26      129.14      7.21 o
   4  -5   5        2.26        2.65      2.46 o
   5  -5   5      272.46      270.32     10.61 o
   6  -5   5     2002.71     2015.35     57.58 o
   7  -5   5      838.93      800.37     35.60 o
   8  -5   5      370.10      370.26     26.28 o
  -9  -4   5        0.90        1.38      2.70 o
  -8  -4   5      192.04      186.16     10.05 o
  -7  -4   5      738.05      775.36     21.67 o
  -6  -4   5     4178.69     4060.12     83.84 o
  -5  -4   5     3405.02     3398.61     70.36 o
  -4  -4   5     1077.68     1100.30     24.56 o
  -3  -4   5      218.63      181.98      5.95 o
  -2  -4   5     1026.31     1006.81     19.11 o
  -1  -4   5     2092.00     2250.20     48.16 o
   0  -4   5     2575.28     2595.10     54.18 o
   1  -4   5      146.69       74.38      4.70 o
   2  -4   5       13.54        5.93      2.17 o
   3  -4   5       90.90       82.83      5.18 o
   4  -4   5       13.64        8.92      2.37 o
   5  -4   5     2805.37     2719.19     63.82 o
   6  -4   5      230.40      231.09     10.85 o
   7  -4   5      150.01      179.25     14.33 o
   8  -4   5       48.17       68.57     18.92 o
   9  -4   5        0.49       -1.05      4.21 o
  -9  -3   5        4.82        7.82      5.49 o
  -8  -3   5      143.13      140.98     12.60 o
  -7  -3   5      170.17      171.36     10.68 o
  -6  -3   5     2314.77     2264.23     48.13 o
  -5  -3   5     2056.48     2077.06     44.80 o
  -4  -3   5      808.60      770.88     17.92 o
  -3  -3   5      639.91      704.79     16.04 o
  -2  -3   5      576.11      456.76     10.39 o
  -1  -3   5     3025.71     2874.30     53.10 o
   0  -3   5     3225.43     3178.11     76.62 o
   1  -3   5     2255.90     2253.61     55.60 o
   2  -3   5      665.66      590.01     17.98 o
   3  -3   5      344.89      384.63     15.92 o
   4  -3   5      413.24      451.11     14.47 o
   5  -3   5      694.28      684.95     19.42 o
   6  -3   5        7.80        3.70      2.63 o
   7  -3   5      216.14      206.72     13.91 o
   8  -3   5        0.21        3.78      3.60 o
   9  -3   5       30.57       33.32      9.32 o
  -9  -2   5       11.70       17.43     11.02 o
  -8  -2   5       20.01       17.62      8.12 o
  -7  -2   5       50.62       42.90      3.96 o
  -6  -2   5      666.60      710.18     20.32 o
  -5  -2   5      261.77      254.84      6.93 o
  -4  -2   5      767.92      802.12     18.52 o
  -3  -2   5      783.50      740.78     16.23 o
  -2  -2   5      100.64      160.56      4.82 o
  -1  -2   5     1183.29     1000.70     19.73 o
   0  -2   5     2954.79     2882.06     59.94 o
   1  -2   5     5992.34     5985.52    161.43 o
   2  -2   5      102.49       69.39      4.15 o
   3  -2   5      167.74      141.24      6.02 o
   4  -2   5      824.30      795.10     21.19 o
   5  -2   5     2007.38     1973.39     47.69 o
   6  -2   5      631.41      627.04     22.20 o
   7  -2   5       98.05       98.59      9.38 o
   8  -2   5        0.22       -0.50      3.69 o
   9  -2   5        4.65       14.73      7.01 o
  -9  -1   5       26.73       29.64      5.81 o
  -8  -1   5      287.95      304.39     11.87 o
  -7  -1   5      203.27      239.09     16.59 o
  -6  -1   5      566.05      524.23     16.23 o
  -5  -1   5        4.24        7.96      1.75 o
  -4  -1   5       20.44       19.18      1.91 o
  -3  -1   5      121.33      128.98      3.87 o
  -2  -1   5      100.42       58.22      3.67 o
  -1  -1   5     1674.42     1699.15     30.37 o
   0  -1   5     5444.90     5406.91    100.90 o
   1  -1   5        2.20        1.31      1.36 o
   2  -1   5      192.77      294.09     11.06 o
   3  -1   5     1144.22     1171.93     28.87 o
   4  -1   5     3118.86     3077.13     62.04 o
   5  -1   5     3135.00     3247.37     65.65 o
   6  -1   5     1954.28     2012.22     58.51 o
   7  -1   5        4.40        7.64      3.90 o
   8  -1   5      202.99      170.39     15.67 o
   9  -1   5      225.37      184.55     16.36 o
  -8   0   5      498.41      517.85     17.58 o
  -7   0   5      999.48      984.76     28.18 o
  -6   0   5      143.80      172.11      8.82 o
  -5   0   5       13.62       13.22      2.15 o
  -4   0   5       42.48       39.17      2.70 o
  -3   0   5      848.58      866.54     16.37 o
  -2   0   5     1266.69     1247.63     20.80 o
  -1   0   5     3273.08     3186.98     50.64 o
   0   0   5      885.54      961.21     20.07 o
   1   0   5        1.41        1.44      1.15 o
   2   0   5       32.28       20.80      2.07 o
   3   0   5      924.47      948.18     18.95 o
   4   0   5      836.73      829.46     26.14 o
   5   0   5     1948.13     1971.71     39.23 o
   6   0   5     2805.15     2775.47     89.32 o
   7   0   5      795.20      826.67     99.59 o
   8   0   5      989.46     1033.89     43.81 o
   9   0   5      297.53      327.59     19.38 o
  10   0   5      440.10      472.42     29.11 o
  -8   1   5      545.42      543.20     20.71 o
  -7   1   5      631.47      676.10     21.37 o
  -6   1   5      510.86      456.33     17.42 o
  -5   1   5     1751.34     1768.40     45.47 o
  -4   1   5      453.05      512.46     13.19 o
  -3   1   5     2010.07     1991.52     30.38 o
  -2   1   5     1529.20     1543.66     23.76 o
  -1   1   5      144.81      119.51      3.53 o
   0   1   5       51.55       49.87      2.85 o
   1   1   5      425.01      447.29     11.91 o
   2   1   5      187.74      228.42      8.35 o
   3   1   5      928.74     1045.68     26.18 o
   4   1   5       51.86       23.80      2.11 o
   5   1   5     1545.17     1539.29     29.60 o
   6   1   5     1543.78     1632.99     44.01 o
   7   1   5      480.87      493.10     53.42 o
   8   1   5     1103.96     1095.28     77.05 o
   9   1   5      328.26      317.43     50.39 o
  10   1   5      580.24      596.53     33.56 o
  -8   2   5      431.64      471.36     17.39 o
  -7   2   5      709.61      658.09     22.25 o
  -6   2   5      895.34      919.16     26.85 o
  -5   2   5     1337.71     1338.52     32.00 o
  -4   2   5       12.33       12.74      1.54 o
  -3   2   5     2594.32     2571.49     40.50 o
  -2   2   5     3524.36     3531.08     52.23 o
  -1   2   5     3201.08     3126.25     51.41 o
   0   2   5     1749.92     1868.79     37.24 o
   1   2   5       85.65       74.85      4.00 o
   2   2   5     1509.79     1548.32     30.04 o
   3   2   5     1094.03     1099.10     22.00 o
   4   2   5     1410.70     1519.59     29.63 o
   5   2   5       19.22       21.11      2.36 o
   6   2   5       12.96       25.51      3.11 o
   7   2   5       13.28       14.07      4.67 o
   8   2   5      935.72      854.85     85.63 o
   9   2   5      525.61      556.36     49.60 o
  10   2   5      456.32      496.91     28.94 o
  -8   3   5      372.70      331.78     14.30 o
  -7   3   5       91.16       99.09      7.51 o
  -6   3   5       97.87       91.56      6.81 o
  -5   3   5       77.35       81.87      7.47 o
  -4   3   5      816.76      839.95     18.09 o
  -3   3   5     3527.44     3360.32     56.07 o
  -2   3   5     5290.52     5438.72     90.26 o
  -1   3   5     1390.02     1204.93     24.81 o
   0   3   5     2458.73     2571.96     59.35 o
   1   3   5       43.84       35.93      2.53 o
   2   3   5     2802.23     2994.59     56.74 o
   3   3   5     2126.75     2155.74     53.87 o
   4   3   5     2090.36     2108.16     53.50 o
   5   3   5       45.26       63.65      3.32 o
   6   3   5      354.64      312.10     12.03 o
   7   3   5        1.16        5.01      8.00 o
   8   3   5      150.27      176.73     21.99 o
   9   3   5      690.74      645.20     32.89 o
  10   3   5        0.75       -2.62      4.29 o
  -8   4   5       59.63       70.35      7.36 o
  -7   4   5       23.83       18.52      4.28 o
  -6   4   5      293.13      285.64     12.26 o
  -5   4   5      130.52      132.88      7.87 o
  -4   4   5      760.89      801.37     20.68 o
  -3   4   5     1404.63     1469.57     28.58 o
  -2   4   5      530.49      461.58     10.46 o
  -1   4   5      550.73      558.56     13.33 o
   0   4   5     1770.04     1852.45     38.02 o
   1   4   5     2107.73     2021.32     43.82 o
   2   4   5     3338.47     3110.75     71.74 o
   3   4   5     3920.92     3865.08     63.61 o
   4   4   5     2368.47     2395.88     40.41 o
   5   4   5       29.11       21.95      3.71 o
   6   4   5        4.63        3.51      1.97 o
   7   4   5       73.46       58.67     18.30 o
   8   4   5      152.14      154.83     23.46 o
   9   4   5      785.31      755.95     86.25 o
  10   4   5        7.46       13.41      4.99 o
  -7   5   5       57.26       57.84      7.53 o
  -6   5   5       53.51       53.06      5.92 o
  -5   5   5       43.99       43.90      5.00 o
  -4   5   5      445.05      474.55     14.25 o
  -3   5   5      181.31      177.22      6.37 o
  -2   5   5     1125.97     1154.62     22.85 o
  -1   5   5      308.00      299.34      8.65 o
   0   5   5      883.44      850.48     19.18 o
   1   5   5     1633.26     1613.15     34.11 o
   2   5   5     2784.55     2685.25     54.88 o
   3   5   5     1470.37     1405.17     27.08 o
   4   5   5     1166.44     1127.46     22.69 o
   5   5   5      431.88      452.25     10.41 o
   6   5   5      167.12      165.58     15.57 o
   7   5   5     1055.58      973.43     77.76 o
   8   5   5      749.33      710.19     50.13 o
   9   5   5      914.34      948.09     86.26 o
  10   5   5       75.21       52.67      7.40 o
  -7   6   5      171.17      190.06     11.29 o
  -6   6   5        5.56        3.13      2.78 o
  -5   6   5      298.27      282.89     12.17 o
  -4   6   5      657.41      705.90     21.18 o
  -3   6   5     1561.74     1539.91     31.96 o
  -2   6   5     1978.48     1955.02     38.02 o
  -1   6   5        8.93        3.19      1.55 o
   0   6   5       49.21       49.36      3.70 o
   1   6   5      162.09      126.89      6.25 o
   2   6   5     1050.72      931.15     21.51 o
   3   6   5     1435.07     1398.35     30.33 o
   4   6   5      313.99      323.61      9.73 o
   5   6   5       63.86       62.52      3.80 o
   6   6   5     2384.43     2282.13     65.37 o
   7   6   5      836.94      848.92     45.50 o
   8   6   5     1487.23     1427.81    129.47 o
   9   6   5      370.94      322.65     18.12 o
  10   6   5      193.53      250.41     26.02 o
  -6   7   5      301.78      315.95     17.13 o
  -5   7   5      606.57      640.78     21.69 o
  -4   7   5     1197.01     1194.62     30.10 o
  -3   7   5     1221.73     1212.51     26.52 o
  -2   7   5     1574.33     1549.33     31.09 o
  -1   7   5      131.81      127.91      6.68 o
   0   7   5        4.20        7.72      2.39 o
   1   7   5      367.19      414.05     11.68 o
   2   7   5      265.22      207.01      7.28 o
   3   7   5      801.28      798.31     19.17 o
   4   7   5      227.55      236.34      6.82 o
   5   7   5      241.69      271.17      7.80 o
   6   7   5       14.85       14.11      3.19 o
   7   7   5     1355.28     1307.13     52.48 o
   8   7   5      327.06      324.71     27.14 o
   9   7   5      576.86      601.34     28.67 o
  10   7   5      295.40      302.17     65.90 o
  -6   8   5      397.92      407.80     16.81 o
  -5   8   5      465.67      456.04     17.46 o
  -4   8   5      935.21     1014.83     26.92 o
  -3   8   5      981.82      974.55     34.74 o
  -2   8   5      145.91      154.68      6.20 o
  -1   8   5     1063.05     1190.14     28.12 o
   0   8   5      578.00      600.01     16.10 o
   1   8   5      799.81      691.15     17.79 o
   2   8   5      289.45      309.84      9.79 o
   3   8   5       69.99       82.64      4.70 o
   4   8   5       93.12       93.33      6.66 o
   5   8   5       12.76       12.71      2.73 o
   6   8   5       23.91       35.69      5.04 o
   7   8   5      480.92      486.27     18.56 o
   8   8   5      170.01      153.59     12.42 o
   9   8   5      214.60      204.04     13.90 o
  10   8   5       12.02       41.53     24.92 o
  -5   9   5      346.26      362.05     15.43 o
  -4   9   5      556.13      557.37     17.74 o
  -3   9   5        4.79        4.22      2.60 o
  -2   9   5      213.49      208.86      8.11 o
  -1   9   5      767.52      701.69     16.66 o
   0   9   5     1713.58     1684.83     37.80 o
   1   9   5     3333.24     3416.01     70.89 o
   2   9   5      364.17      356.14     11.14 o
   3   9   5      470.73      473.69     13.32 o
   4   9   5      132.60      164.17      8.00 o
   5   9   5      154.07      151.83      7.55 o
   6   9   5       53.80       56.25      5.88 o
   7   9   5      271.47      282.73     13.18 o
   8   9   5       15.78       23.69      6.44 o
   9   9   5       14.87       24.33      5.94 o
  -5  10   5       69.34       65.08     11.02 o
  -4  10   5      131.03      162.69      9.20 o
  -3  10   5       18.76       16.21      3.68 o
  -2  10   5       14.54        8.26      2.69 o
  -1  10   5      555.12      576.42     14.61 o
   0  10   5     1822.78     1778.87     40.21 o
   1  10   5     2214.42     2131.78     47.04 o
   2  10   5     2360.28     2354.09     51.02 o
   3  10   5      289.79      326.32     12.64 o
   4  10   5     1138.97     1026.03     29.67 o
   5  10   5      186.44      181.43     10.73 o
   6  10   5      875.91      846.65     29.55 o
   7  10   5      459.15      458.70     18.64 o
   8  10   5      187.49      187.80     10.63 o
   9  10   5        5.84        6.20      5.97 o
  -4  11   5       76.96       86.63     11.07 o
  -3  11   5        1.25        3.56      2.88 o
  -2  11   5       15.13       24.60      3.95 o
  -1  11   5       92.46       87.68      5.70 o
   0  11   5      350.27      343.16     21.05 o
   1  11   5     2428.92     2458.39     53.84 o
   2  11   5      258.42      298.22     12.72 o
   3  11   5      760.20      711.15     33.26 o
   4  11   5      710.67      707.80     22.00 o
   5  11   5     1124.09     1117.60     39.65 o
   6  11   5     2821.69     2656.42     78.26 o
   7  11   5      438.60      433.72     18.50 o
   8  11   5       40.88       43.17      5.84 o
   9  11   5      139.04      129.93     12.05 o
  -3  12   5        3.53        3.41      4.41 o
  -2  12   5        0.33        0.32      3.55 o
  -1  12   5      260.09      270.14      9.99 o
   0  12   5      314.09      311.01     12.02 o
   1  12   5      202.27      205.48     11.40 o
   2  12   5       83.25       77.07      7.27 o
   3  12   5       34.01       39.50      5.43 o
   4  12   5      444.33      409.31     18.91 o
   5  12   5     1259.85     1208.46     41.08 o
   6  12   5     1461.63     1434.09     46.83 o
   7  12   5      216.48      189.24     20.14 o
   8  12   5      232.56      210.72     23.61 o
  -2  13   5      140.77      167.64     18.18 o
  -1  13   5      600.72      634.12     21.33 o
   0  13   5      104.18       85.86      8.81 o
   1  13   5       48.59       35.25      5.69 o
   2  13   5       17.69       23.60      5.00 o
   3  13   5       52.41       68.91      7.03 o
   4  13   5       24.33       11.32      4.39 o
   5  13   5      529.99      526.06     22.99 o
   6  13   5      639.17      627.18     25.62 o
   7  13   5      217.31      183.26     12.46 o
  -1  14   5      433.67      411.57     34.51 o
   0  14   5      608.90      618.99     24.49 o
   1  14   5      255.82      305.01     14.92 o
   2  14   5       58.52       32.62      5.61 o
   3  14   5       25.75       32.73      6.60 o
   4  14   5      521.82      532.64     24.15 o
   5  14   5      142.29      173.68     13.19 o
   6  14   5       26.44       13.02      8.10 o
   7  14   5       15.37       10.78      4.70 o
   0  15   5      788.62      846.08     31.19 o
   1  15   5      270.89      234.99     14.86 o
   2  15   5      302.59      291.60     18.59 o
   3  15   5      489.92      530.38     25.21 o
   4  15   5      468.15      406.62     21.05 o
   5  15   5      119.67      132.59     12.33 o
  -3 -14   6       19.45       14.19      5.27 o
  -2 -14   6      370.35      369.58     20.99 o
  -1 -14   6     1145.30     1112.14     44.45 o
   0 -14   6      387.27      381.92     22.33 o
   1 -14   6      245.47      258.77     19.03 o
  -5 -13   6       57.33       65.80      8.57 o
  -4 -13   6        0.80        0.43      3.35 o
  -3 -13   6      108.13      103.40     31.57 o
  -2 -13   6      311.26      296.70     17.71 o
  -1 -13   6      560.91      570.55     26.84 o
   0 -13   6       54.13       49.24      8.63 o
   1 -13   6       93.79      118.98     25.71 o
   2 -13   6      126.26       98.95     12.06 o
  -6 -12   6      351.98      365.93     17.68 o
  -5 -12   6      114.99      110.60      9.75 o
  -4 -12   6      277.76      286.97     15.90 o
  -3 -12   6      111.53       99.93     15.94 o
  -2 -12   6      317.32      330.73     25.54 o
  -1 -12   6       89.96       93.32     10.26 o
   0 -12   6      101.55       94.79     10.89 o
   1 -12   6       40.05       28.89     10.44 o
   2 -12   6       62.33       70.02     11.06 o
   3 -12   6      243.98      246.53     17.98 o
   4 -12   6      689.76      691.08     32.40 o
  -7 -11   6      855.25      874.61     43.18 o
  -6 -11   6      258.14      247.87     10.94 o
  -5 -11   6      411.39      409.89     20.99 o
  -4 -11   6      125.07      133.53     15.91 o
  -3 -11   6      886.66      892.82     34.05 o
  -2 -11   6      645.31      605.77     25.91 o
  -1 -11   6      721.27      675.83     28.41 o
   0 -11   6      836.22      774.61     31.95 o
   1 -11   6      226.45      185.10     14.07 o
   2 -11   6        1.63        2.14      3.05 o
   3 -11   6       28.07       33.84      5.46 o
   4 -11   6      196.13      142.62     13.64 o
   5 -11   6       55.19       60.18      9.73 o
  -7 -10   6      364.51      368.32     16.67 o
  -6 -10   6       51.29       50.66      5.11 o
  -5 -10   6      184.37      191.61     17.47 o
  -4 -10   6      624.20      634.92     19.95 o
  -3 -10   6     2178.60     2244.64     67.45 o
  -2 -10   6     1136.67     1087.06     39.41 o
  -1 -10   6     1498.88     1516.37     57.57 o
   0 -10   6        0.89        1.12      2.99 o
   1 -10   6       15.03       17.15      4.63 o
   2 -10   6      114.72       94.26      7.91 o
   3 -10   6       40.03       49.37      5.82 o
   4 -10   6        4.29        5.94      3.99 o
   5 -10   6        9.22       14.15      5.29 o
  -7  -9   6        0.94        2.66      7.27 o
  -6  -9   6        1.49       -1.00      2.06 o
  -5  -9   6      158.82      143.01      7.73 o
  -4  -9   6      661.05      652.84     20.03 o
  -3  -9   6     1390.96     1386.89     37.00 o
  -2  -9   6      699.25      693.82     20.66 o
  -1  -9   6      349.52      373.40     22.13 o
   0  -9   6      375.86      384.76     14.60 o
   1  -9   6      883.38      863.51     23.36 o
   2  -9   6     1270.88     1257.05     32.32 o
   3  -9   6      310.19      321.75     14.38 o
   4  -9   6        1.18       -0.05      2.57 o
   5  -9   6       34.93       31.02      6.50 o
   6  -9   6       17.08       18.64      9.62 o
  -8  -8   6       91.12       90.71      7.31 o
  -7  -8   6       41.12       41.14      5.14 o
  -6  -8   6      177.45      193.69      8.55 o
  -5  -8   6        8.55        7.52      2.50 o
  -4  -8   6      145.77      146.86      7.32 o
  -3  -8   6      560.39      566.57     17.58 o
  -2  -8   6     1058.75     1173.55     31.54 o
  -1  -8   6      221.24      234.34      8.81 o
   0  -8   6      182.91      189.38      9.15 o
   1  -8   6      955.39      950.71     24.77 o
   2  -8   6     2413.46     2346.22     73.21 o
   3  -8   6     1599.83     1636.51     40.28 o
   4  -8   6      457.20      428.08     15.29 o
   5  -8   6       69.70       63.27      7.81 o
   6  -8   6       19.03       12.62      5.02 o
   7  -8   6      484.71      437.76     31.19 o
  -8  -7   6      282.54      288.92     13.17 o
  -7  -7   6       96.42       98.87     14.93 o
  -6  -7   6      124.16      112.79      6.23 o
  -5  -7   6      175.45      167.90      7.69 o
  -4  -7   6      906.99      904.85     25.28 o
  -3  -7   6      208.17      187.81      7.98 o
  -2  -7   6      549.74      602.34     15.30 o
  -1  -7   6      329.66      295.92      9.62 o
   0  -7   6       86.96       90.72      3.87 o
   1  -7   6      856.31      811.59     21.38 o
   2  -7   6     2774.48     2689.57     60.89 o
   3  -7   6     3143.46     2978.14     67.53 o
   4  -7   6      749.61      753.74     21.86 o
   5  -7   6      237.00      248.12     18.51 o
   6  -7   6      293.89      327.12     17.29 o
   7  -7   6      612.16      665.14     33.15 o
  -8  -6   6      398.62      384.08     20.57 o
  -7  -6   6       72.97       58.72      4.34 o
  -6  -6   6        3.92        8.67      3.58 o
  -5  -6   6     1057.97      989.81     27.13 o
  -4  -6   6      719.21      651.83     19.14 o
  -3  -6   6      332.77      362.21     12.15 o
  -2  -6   6       79.46       60.25      4.09 o
  -1  -6   6        5.13        8.70      1.79 o
   0  -6   6      929.55      955.53     22.30 o
   1  -6   6      468.43      473.05     12.54 o
   2  -6   6      938.48      823.82     24.55 o
   3  -6   6     1621.57     1665.14     40.00 o
   4  -6   6       92.17       84.89      7.86 o
   5  -6   6      549.19      556.57     25.14 o
   6  -6   6      126.49      140.70     14.59 o
   7  -6   6      360.31      347.39     21.92 o
   8  -6   6      467.67      522.22     34.41 o
  -8  -5   6      331.83      322.40     14.43 o
  -7  -5   6        6.41        9.81      2.43 o
  -6  -5   6      295.45      257.56      9.54 o
  -5  -5   6     1363.98     1289.93     33.85 o
  -4  -5   6     1852.04     1921.73     41.55 o
  -3  -5   6      548.16      526.09     15.82 o
  -2  -5   6       94.58       73.37      3.48 o
  -1  -5   6      256.45      316.21      9.12 o
   0  -5   6      806.94      832.36     19.68 o
   1  -5   6      259.55      187.30      8.19 o
   2  -5   6      875.22      940.93     33.45 o
   3  -5   6       12.43       11.88      3.48 o
   4  -5   6      176.57      166.94      8.81 o
   5  -5   6        1.75        0.37      3.05 o
   6  -5   6      181.48      163.32     10.98 o
   7  -5   6      367.91      355.73     21.55 o
   8  -5   6      528.03      614.54     37.42 o
  -8  -4   6      458.73      456.33     18.80 o
  -7  -4   6       27.58       32.84      3.93 o
  -6  -4   6       80.60      100.96      6.36 o
  -5  -4   6     1149.58     1069.97     24.53 o
  -4  -4   6      863.84      804.77     17.29 o
  -3  -4   6     3127.82     3156.54    102.93 o
  -2  -4   6      454.99      472.99     10.05 o
  -1  -4   6      993.76      940.81     19.33 o
   0  -4   6      964.43      898.14     20.86 o
   1  -4   6     3332.20     3509.15     85.55 o
   2  -4   6     1288.10     1125.45     30.65 o
   3  -4   6      162.41      127.58      6.69 o
   4  -4   6      254.60      238.61      9.51 o
   5  -4   6        1.09        0.69      2.06 o
   6  -4   6      588.11      578.84     22.24 o
   7  -4   6       90.03       99.26     17.49 o
   8  -4   6      208.79      203.71     16.62 o
  -8  -3   6       72.55       47.37     10.85 o
  -7  -3   6      141.16      127.17     10.05 o
  -6  -3   6      350.81      334.82     14.93 o
  -5  -3   6      294.59      292.93      8.81 o
  -4  -3   6      555.27      600.97     13.52 o
  -3  -3   6     2304.90     2308.45     44.79 o
  -2  -3   6     1793.46     1791.91     31.89 o
  -1  -3   6     2173.49     2319.88     43.64 o
   0  -3   6     2520.59     2436.74     59.90 o
   1  -3   6     5310.19     4937.69    130.85 o
   2  -3   6      657.69      648.83     31.82 o
   3  -3   6      280.50      265.60      9.59 o
   4  -3   6       63.79       56.04      5.58 o
   5  -3   6      632.52      647.84     19.15 o
   6  -3   6      775.70      796.86     27.67 o
   7  -3   6      221.28      256.17     28.12 o
   8  -3   6       12.90       20.02      5.87 o
   9  -3   6       16.78        0.68      4.87 o
  -8  -2   6       25.23       23.82      3.63 o
  -7  -2   6      528.85      499.80     16.11 o
  -6  -2   6      827.54      814.50     23.28 o
  -5  -2   6      427.62      444.94     12.03 o
  -4  -2   6       18.26       14.55      2.14 o
  -3  -2   6      367.80      437.35      9.68 o
  -2  -2   6       30.39       37.26      2.19 o
  -1  -2   6     3845.08     3872.30     71.09 o
   0  -2   6      747.46      618.95     17.59 o
   1  -2   6     4090.08     4296.09    101.08 o
   2  -2   6      965.26      787.07     21.00 o
   3  -2   6     3232.39     3372.69     78.25 o
   4  -2   6      964.98      965.29     25.44 o
   5  -2   6     1860.48     1801.92     44.26 o
   6  -2   6     1182.91     1215.57     38.35 o
   7  -2   6      125.99      140.36     11.75 o
   8  -2   6       46.82       41.34      8.77 o
   9  -2   6       10.31        0.83      5.38 o
  -8  -1   6      274.61      262.83     15.93 o
  -7  -1   6     1489.99     1469.72     39.45 o
  -6  -1   6      675.24      648.87     19.66 o
  -5  -1   6      892.03      884.92     24.80 o
  -4  -1   6       11.22       20.15      2.48 o
  -3  -1   6     1049.73     1126.47     21.40 o
  -2  -1   6      463.74      487.05     10.58 o
  -1  -1   6        1.34        0.01      0.93 o
   0  -1   6     6034.69     6064.54    133.71 o
   1  -1   6     1203.78     1053.88     32.10 o
   2  -1   6     1325.27     1371.19     34.21 o
   3  -1   6     1273.12     1296.05     32.26 o
   4  -1   6      909.58      892.42     23.63 o
   5  -1   6     1360.84     1419.69     35.60 o
   6  -1   6     1458.41     1439.73     44.00 o
   7  -1   6      469.50      459.14     23.39 o
   8  -1   6      239.69      251.21     16.32 o
   9  -1   6       78.80       88.62     12.38 o
  -8   0   6      389.42      408.48     15.22 o
  -7   0   6     1269.33     1305.95     36.13 o
  -6   0   6      478.61      471.52     18.52 o
  -5   0   6     2509.18     2508.29     62.72 o
  -4   0   6       32.33       25.91      2.58 o
  -3   0   6        6.75        7.30      1.38 o
  -2   0   6        3.72        9.53      2.31 o
  -1   0   6      552.44      485.42     14.23 o
   0   0   6     1307.07     1334.71     32.17 o
   1   0   6      295.14      331.84     11.01 o
   2   0   6        8.65       14.65      2.36 o
   3   0   6       22.56       22.69      2.69 o
   4   0   6     2294.67     2491.88     58.91 o
   5   0   6      927.65      874.64     23.58 o
   6   0   6      910.62      898.55     46.26 o
   7   0   6      525.78      518.09     42.80 o
   8   0   6      123.84      124.41     27.00 o
   9   0   6       78.51       78.99     11.33 o
  -8   1   6      283.95      311.18     13.35 o
  -7   1   6      848.65      828.45     25.32 o
  -6   1   6      952.80      974.74     28.18 o
  -5   1   6     2319.77     2238.49     56.85 o
  -4   1   6      111.37      101.00      4.66 o
  -3   1   6      188.12      192.50      5.91 o
  -2   1   6      778.07      796.47     15.53 o
  -1   1   6      192.48      129.03      4.76 o
   0   1   6     1319.51     1292.99     38.02 o
   1   1   6      260.68      335.84     10.25 o
   2   1   6      375.07      396.67     11.83 o
   3   1   6       49.11       44.18      5.99 o
   4   1   6     1211.75     1292.32     37.67 o
   5   1   6      810.67      830.12     20.89 o
   6   1   6      519.03      502.90     18.38 o
   7   1   6        3.12       -0.65      3.69 o
   8   1   6        4.72        6.88      3.94 o
   9   1   6      854.10      854.47     77.24 o
  10   1   6      637.19      620.70     35.32 o
  -8   2   6       54.30       40.70      5.69 o
  -7   2   6      645.57      705.56     32.31 o
  -6   2   6      628.20      598.24     19.64 o
  -5   2   6      586.35      592.77     18.88 o
  -4   2   6       83.53       83.70      4.68 o
  -3   2   6     1352.73     1282.90     23.24 o
  -2   2   6     2063.52     2002.23     32.91 o
  -1   2   6     4489.54     4342.11    102.13 o
   0   2   6     1780.55     1752.52     36.96 o
   1   2   6      102.28       83.91      4.02 o
   2   2   6       40.24       62.42      7.45 o
   3   2   6       14.68       24.74      2.75 o
   4   2   6     1720.08     1745.23     42.96 o
   5   2   6      891.14      822.66     18.90 o
   6   2   6      809.33      861.78     27.82 o
   7   2   6        1.02       -3.42      4.14 o
   8   2   6      103.54      119.21     18.26 o
   9   2   6      407.72      359.90     63.45 o
  10   2   6      673.71      688.22     37.46 o
  -8   3   6       90.42       85.57      7.89 o
  -7   3   6      283.70      288.18     19.94 o
  -6   3   6      592.26      587.57     19.80 o
  -5   3   6      140.26      138.15      9.14 o
  -4   3   6      958.68      945.88     27.19 o
  -3   3   6      683.21      706.81     16.59 o
  -2   3   6     3572.10     3484.80     61.60 o
  -1   3   6     2257.86     2206.75     46.25 o
   0   3   6     1123.70     1101.81     24.57 o
   1   3   6     1801.25     1843.49     39.38 o
   2   3   6     1471.90     1467.49     38.21 o
   3   3   6      838.29      750.33     17.74 o
   4   3   6     1242.27     1229.42     40.10 o
   5   3   6     2889.35     2873.48     54.47 o
   6   3   6     2096.95     1984.92    109.46 o
   7   3   6      196.20      177.11     13.51 o
   8   3   6        2.53       -1.07      3.10 o
   9   3   6       54.51       68.87      8.84 o
  10   3   6       12.41       14.94      7.55 o
  -7   4   6      367.87      388.58     15.92 o
  -6   4   6        8.65        4.81      3.07 o
  -5   4   6        8.11        3.71      4.11 o
  -4   4   6      425.01      453.76     18.12 o
  -3   4   6       73.30       78.46      4.12 o
  -2   4   6     2639.34     2513.74     44.94 o
  -1   4   6      215.17      194.88      6.46 o
   0   4   6     1254.07     1224.60     27.29 o
   1   4   6     2994.92     3119.97     71.55 o
   2   4   6      480.42      405.86     20.97 o
   3   4   6     3413.19     3381.86     76.02 o
   4   4   6     3273.27     3110.73     71.58 o
   5   4   6     2195.96     2128.19     51.08 o
   6   4   6      567.18      568.93     30.24 o
   7   4   6      307.38      277.69     30.59 o
   8   4   6      157.13      150.45     25.48 o
   9   4   6      218.30      218.77     14.83 o
  10   4   6      121.33      103.36     10.79 o
  -7   5   6      427.42      443.42     17.73 o
  -6   5   6       88.75       85.74      7.52 o
  -5   5   6        8.92        3.24      2.91 o
  -4   5   6       18.54       17.32      3.04 o
  -3   5   6       57.46       70.97      5.55 o
  -2   5   6      787.54      724.77     15.48 o
  -1   5   6      365.38      420.94     11.27 o
   0   5   6       18.53       19.66      2.55 o
   1   5   6       55.20       56.38      3.80 o
   2   5   6      607.09      548.58     13.95 o
   3   5   6     6616.65     6440.62    131.84 o
   4   5   6     1333.24     1288.56     25.26 o
   5   5   6      616.82      629.52     16.43 o
   6   5   6       62.34       71.55      5.70 o
   7   5   6     2000.81     1942.15    174.45 o
   8   5   6      820.06      742.87     67.75 o
   9   5   6      866.89      803.15     80.48 o
  10   5   6       34.81       43.06      7.57 o
  -7   6   6      391.40      381.31     16.43 o
  -6   6   6      120.23      115.39      9.96 o
  -5   6   6      225.99      223.27     11.16 o
  -4   6   6      412.10      406.80     18.98 o
  -3   6   6      513.03      512.88     13.50 o
  -2   6   6      546.95      586.55     13.60 o
  -1   6   6       37.39       54.54      3.92 o
   0   6   6       41.27       45.83      3.73 o
   1   6   6       11.67       24.38      2.85 o
   2   6   6      692.54      669.09     16.62 o
   3   6   6      875.21      838.52     22.94 o
   4   6   6      518.89      497.48     11.69 o
   5   6   6       64.09       55.77      3.83 o
   6   6   6      314.14      299.01     32.33 o
   7   6   6      470.95      446.93     28.74 o
   8   6   6      777.97      706.81     32.69 o
   9   6   6      723.64      751.43     36.29 o
  10   6   6      342.12      314.83     31.22 o
  -6   7   6      215.23      232.65     12.66 o
  -5   7   6      475.98      466.13     17.70 o
  -4   7   6     1216.11     1288.55     32.43 o
  -3   7   6     1879.61     1874.08     43.80 o
  -2   7   6      287.90      247.24      7.94 o
  -1   7   6     2076.77     2134.05     46.62 o
   0   7   6       41.05       50.72      4.15 o
   1   7   6      189.73      158.80      7.43 o
   2   7   6      105.99      106.01      5.37 o
   3   7   6      118.20      117.20      5.58 o
   4   7   6       70.65       80.28      4.53 o
   5   7   6       53.03       63.01      4.86 o
   6   7   6        4.19       -0.31      2.24 o
   7   7   6       83.92      100.00      9.80 o
   8   7   6      621.60      610.83     29.47 o
   9   7   6      969.83      934.74     87.43 o
  10   7   6      575.35      691.13     60.34 o
  -6   8   6      159.22      180.02     11.53 o
  -5   8   6      217.53      203.30     11.56 o
  -4   8   6     1951.02     1961.20     46.66 o
  -3   8   6     3351.78     3288.26     84.08 o
  -2   8   6     1475.43     1504.74     30.83 o
  -1   8   6     1019.17     1020.12     36.69 o
   0   8   6        9.49       14.29      2.84 o
   1   8   6     1278.23     1312.22     36.80 o
   2   8   6     1860.77     1775.85     38.98 o
   3   8   6      374.98      310.85     12.21 o
   4   8   6      261.74      268.51     10.53 o
   5   8   6       31.18       21.21      3.25 o
   6   8   6        7.56        3.32      5.11 o
   7   8   6      129.92      127.73      8.77 o
   8   8   6      684.66      651.91     54.01 o
   9   8   6      367.71      418.22     25.14 o
  -5   9   6      117.12      117.11     18.34 o
  -4   9   6     1191.88     1190.47     31.47 o
  -3   9   6     1549.39     1473.58     36.66 o
  -2   9   6      311.45      283.05     10.72 o
  -1   9   6      543.52      544.81     14.20 o
   0   9   6        3.48        2.54      2.28 o
   1   9   6     5371.35     4930.21    126.99 o
   2   9   6     1201.07     1155.12     27.37 o
   3   9   6     1057.44     1120.52     26.54 o
   4   9   6      150.37      180.02      8.58 o
   5   9   6        1.90        2.14      2.19 o
   6   9   6      202.99      192.71     10.91 o
   7   9   6      504.29      491.24     19.78 o
   8   9   6      336.87      352.10     39.39 o
   9   9   6       28.45       23.84      6.38 o
  -5  10   6       21.97       19.54      5.05 o
  -4  10   6      240.97      234.73     12.61 o
  -3  10   6      135.74      165.53      9.28 o
  -2  10   6      303.89      308.27     11.54 o
  -1  10   6       11.38        7.60      2.34 o
   0  10   6      904.97      821.06     33.02 o
   1  10   6      181.31      196.92      8.68 o
   2  10   6     1147.65     1098.24     26.93 o
   3  10   6      453.39      451.24     18.88 o
   4  10   6      678.24      656.64     39.46 o
   5  10   6      246.28      239.88     21.68 o
   6  10   6      731.28      724.24     26.66 o
   7  10   6      605.60      584.51     22.86 o
   8  10   6      538.07      552.48     21.97 o
   9  10   6        0.43       -1.13      4.24 o
  -4  11   6       57.34       62.01      9.57 o
  -3  11   6       56.84       55.40      7.95 o
  -2  11   6       26.35       29.71      4.83 o
  -1  11   6        1.51        2.60      2.27 o
   0  11   6       74.25       72.81      6.04 o
   1  11   6       26.97       15.11      3.27 o
   2  11   6      701.43      704.56     22.64 o
   3  11   6      463.63      481.73     17.22 o
   4  11   6      315.33      307.59     12.64 o
   5  11   6      109.34      114.88      9.45 o
   6  11   6      725.11      719.82     32.71 o
   7  11   6      985.31     1016.71     47.86 o
   8  11   6      350.49      339.42     17.82 o
  -3  12   6       19.51       24.11      6.26 o
  -2  12   6       14.48       17.90      5.32 o
  -1  12   6       80.60       78.55      5.97 o
   0  12   6      472.58      460.50     15.37 o
   1  12   6       79.24       86.42      8.18 o
   2  12   6      886.88      886.68     30.62 o
   3  12   6       83.91       84.33      7.49 o
   4  12   6        5.83        2.45      2.96 o
   5  12   6      134.82      142.28     22.69 o
   6  12   6      287.91      301.59     20.60 o
   7  12   6      988.26      965.86     44.03 o
   8  12   6      610.33      608.61     24.55 o
  -2  13   6       54.98       42.11      7.46 o
  -1  13   6      639.17      687.88     28.61 o
   0  13   6      533.92      497.32     22.86 o
   1  13   6      408.12      394.79     16.86 o
   2  13   6      201.85      186.45     11.45 o
   3  13   6      135.90      138.99      9.84 o
   4  13   6       36.42       31.20      6.18 o
   5  13   6      195.94      168.85     12.55 o
   6  13   6      244.98      266.65     15.25 o
   7  13   6      308.94      311.86     16.65 o
  -1  14   6      482.38      445.22     27.01 o
   0  14   6      944.83      962.90     33.58 o
   1  14   6      905.50      816.48     29.35 o
   2  14   6      203.30      248.76     13.85 o
   3  14   6       13.22       10.95      8.42 o
   4  14   6      488.50      473.06     22.66 o
   5  14   6      331.83      323.21     19.12 o
   6  14   6      125.61      124.69     11.35 o
   1  15   6      480.65      516.71     22.47 o
   2  15   6      148.91      129.13     13.16 o
   3  15   6      689.54      656.02     39.51 o
   4  15   6      172.48      175.80     15.18 o
   5  15   6      961.82      976.98     37.87 o
  -2 -14   7       37.72       37.71      7.77 o
  -1 -14   7      402.03      440.48     39.91 o
  -4 -13   7       19.50       19.09      5.30 o
  -3 -13   7       22.55       22.22     10.55 o
  -2 -13   7       24.48       41.08      7.66 o
  -1 -13   7      241.70      287.61     39.04 o
   0 -13   7      144.99      153.54     14.37 o
   1 -13   7      114.85      111.46     12.85 o
   2 -13   7        0.89        6.61      5.23 o
  -5 -12   7       45.54       62.08      8.02 o
  -4 -12   7       12.66        0.47      4.34 o
  -3 -12   7      104.26      105.42     10.45 o
  -2 -12   7       75.03       86.42     10.83 o
  -1 -12   7      235.92      226.80     15.62 o
   0 -12   7        0.39        5.90      4.17 o
   1 -12   7       36.37       62.41      9.97 o
   2 -12   7        6.59        3.37      4.87 o
   3 -12   7      254.46      220.86     27.46 o
  -6 -11   7      889.02      928.60     27.78 o
  -5 -11   7      432.32      472.95     31.82 o
  -4 -11   7      356.35      360.94     17.90 o
  -3 -11   7      325.59      278.87     15.45 o
  -2 -11   7      756.86      755.67     33.41 o
  -1 -11   7      146.32      164.05     17.87 o
   0 -11   7      663.28      672.05     58.39 o
   1 -11   7        2.92        2.84      4.27 o
   2 -11   7       22.86       17.11      5.83 o
   3 -11   7       53.98       57.51      7.13 o
   4 -11   7       89.98       88.79     17.78 o
  -6 -10   7      608.61      610.43     19.83 o
  -5 -10   7      555.95      570.52     23.92 o
  -4 -10   7      275.79      259.74     10.98 o
  -3 -10   7      788.88      823.38     31.76 o
  -2 -10   7     1213.38     1192.67     42.96 o
  -1 -10   7     2299.38     2191.76     72.49 o
   0 -10   7      447.04      486.74     22.88 o
   1 -10   7       69.77       72.04      9.21 o
   2 -10   7       79.39       58.81      6.66 o
   3 -10   7      509.86      504.53     19.61 o
   4 -10   7      650.41      608.40     58.91 o
   5 -10   7      210.58      202.08     21.09 o
  -7  -9   7       87.83       83.53      7.65 o
  -6  -9   7       85.43       86.57      6.30 o
  -5  -9   7       54.73       50.27      6.34 o
  -4  -9   7       90.21       95.06      6.61 o
  -3  -9   7     1032.02     1004.60     28.50 o
  -2  -9   7     2589.97     2524.68     63.45 o
  -1  -9   7     1787.50     1888.91     72.03 o
   0  -9   7      785.18      779.78     60.86 o
   1  -9   7       15.92       19.53      3.61 o
   2  -9   7      412.41      436.35     15.00 o
   3  -9   7      955.79      938.64     26.51 o
   4  -9   7      862.76      846.95     29.93 o
   5  -9   7       80.37       78.31      9.27 o
   6  -9   7       21.64       15.74      6.66 o
  -7  -8   7       47.27       49.00      5.77 o
  -6  -8   7       24.03       14.52      3.04 o
  -5  -8   7       44.89       50.24      4.84 o
  -4  -8   7        9.35        3.00      4.05 o
  -3  -8   7      698.29      675.85     20.51 o
  -2  -8   7      706.46      649.20     19.71 o
  -1  -8   7      694.76      638.19     19.22 o
   0  -8   7      182.45      197.22     13.75 o
   1  -8   7      103.78      109.25      6.51 o
   2  -8   7       99.87       94.32      6.64 o
   3  -8   7      787.23      810.66     23.30 o
   4  -8   7      915.03      919.12     26.17 o
   5  -8   7      265.12      233.87     14.23 o
   6  -8   7      253.61      292.18     16.41 o
  -8  -7   7      691.24      727.91     28.25 o
  -7  -7   7      223.54      188.81     24.26 o
  -6  -7   7      249.57      258.59     12.87 o
  -5  -7   7       50.93       47.92      4.53 o
  -4  -7   7      228.85      204.69      8.82 o
  -3  -7   7      142.74      133.04      7.09 o
  -2  -7   7      359.84      357.21     12.47 o
  -1  -7   7        1.45        1.97      1.58 o
   0  -7   7      135.24      138.85      5.17 o
   1  -7   7       14.38       19.93      2.24 o
   2  -7   7      464.91      458.62     14.68 o
   3  -7   7       12.82        5.58      2.89 o
   4  -7   7      296.16      292.83     11.94 o
   5  -7   7      365.64      376.69     17.49 o
   6  -7   7      662.65      687.01     26.52 o
   7  -7   7      220.81      234.83     19.23 o
  -8  -6   7      864.35      843.49     30.47 o
  -7  -6   7      419.37      422.07     14.24 o
  -6  -6   7       17.20       11.04      2.57 o
  -5  -6   7      590.81      573.25     17.96 o
  -4  -6   7      669.90      664.64     19.83 o
  -3  -6   7     1451.04     1435.78     37.73 o
  -2  -6   7      514.09      508.73     15.90 o
  -1  -6   7       36.99       25.26      2.73 o
   0  -6   7       18.00       12.41      2.14 o
   1  -6   7      368.60      366.86     13.63 o
   2  -6   7       34.92       48.00      5.21 o
   3  -6   7      456.20      493.28     17.42 o
   4  -6   7       39.55       31.87      6.80 o
   5  -6   7      309.95      285.06     15.00 o
   6  -6   7      294.88      276.18     16.76 o
   7  -6   7      411.89      472.17     38.92 o
  -8  -5   7      532.31      512.46     20.94 o
  -7  -5   7      262.45      224.41     14.86 o
  -6  -5   7      375.14      430.50     14.31 o
  -5  -5   7     1163.05     1130.31     30.74 o
  -4  -5   7     1366.12     1235.38     32.96 o
  -3  -5   7     2403.59     2455.72     60.93 o
  -2  -5   7      773.89      837.51     16.47 o
  -1  -5   7       13.17       10.67      1.95 o
   0  -5   7        6.15        2.82      1.57 o
   1  -5   7      142.31      167.07     12.74 o
   2  -5   7     2738.22     2599.38     65.86 o
   3  -5   7     1079.75      981.01     28.63 o
   4  -5   7      105.08      102.33      7.24 o
   5  -5   7       68.81       41.59      6.47 o
   6  -5   7       31.60       17.07      5.25 o
   7  -5   7      972.97      927.45     40.37 o
   8  -5   7      563.19      615.38     38.02 o
  -8  -4   7       62.44       48.54      9.38 o
  -7  -4   7       36.80       46.59      4.49 o
  -6  -4   7       76.50       70.21      5.17 o
  -5  -4   7      909.83      899.17     25.33 o
  -4  -4   7     1053.16     1074.33     29.16 o
  -3  -4   7     1644.66     1654.57     37.72 o
  -2  -4   7      944.06      965.03     20.52 o
  -1  -4   7      691.36      693.32     17.04 o
   0  -4   7     1698.51     1629.15     35.89 o
   1  -4   7     4060.73     3694.13     90.30 o
   2  -4   7     2514.67     2471.18     62.41 o
   3  -4   7     1366.98     1307.92     33.63 o
   4  -4   7        1.13       -1.94      1.70 o
   5  -4   7      298.75      311.79     12.48 o
   6  -4   7      405.98      390.56     17.11 o
   7  -4   7      266.97      287.88     16.62 o
   8  -4   7      231.03      236.39     20.82 o
  -8  -3   7       84.07       66.88      7.04 o
  -7  -3   7       56.11       78.54      5.66 o
  -6  -3   7       18.92       18.15      3.06 o
  -5  -3   7      681.70      684.34     20.29 o
  -4  -3   7      710.80      672.63     21.93 o
  -3  -3   7      133.77      152.54      5.00 o
  -2  -3   7      570.06      632.17     13.09 o
  -1  -3   7     2021.89     2016.03     43.37 o
   0  -3   7     3049.94     2853.42     70.11 o
   1  -3   7     1996.65     1986.44     47.26 o
   2  -3   7     1627.46     1411.87     42.54 o
   3  -3   7     1270.89     1138.33     50.10 o
   4  -3   7      354.25      351.56     13.87 o
   5  -3   7      427.88      423.36     14.31 o
   6  -3   7      138.06      177.74     10.87 o
   7  -3   7      294.48      297.83     47.14 o
   8  -3   7       18.10        3.89      9.73 o
   9  -3   7       63.54       64.86     11.59 o
  -8  -2   7       70.35       42.99     10.93 o
  -7  -2   7        1.15       -0.73      1.97 o
  -6  -2   7      151.53      156.55     13.17 o
  -5  -2   7      250.79      215.28     11.52 o
  -4  -2   7      334.48      380.04     13.55 o
  -3  -2   7      378.08      381.29      8.33 o
  -2  -2   7       43.26       50.54      2.85 o
  -1  -2   7       66.62       87.57      5.16 o
   0  -2   7      132.86      131.33      6.83 o
   1  -2   7     4426.53     4123.63     93.05 o
   2  -2   7     3457.45     3351.69     76.72 o
   3  -2   7     1505.59     1442.49     36.18 o
   4  -2   7      405.62      373.02     12.47 o
   5  -2   7      296.47      315.31     11.45 o
   6  -2   7      472.56      512.33     19.96 o
   7  -2   7      578.14      643.93     30.93 o
   8  -2   7      337.57      377.13     21.79 o
   9  -2   7       74.99       76.60     12.21 o
  -8  -1   7       54.72       66.95      5.94 o
  -7  -1   7       81.31       86.48      6.97 o
  -6  -1   7       38.44       51.66      4.83 o
  -5  -1   7      783.16      733.99     33.68 o
  -4  -1   7     1293.78     1251.69     33.45 o
  -3  -1   7      129.59      152.06      5.11 o
  -2  -1   7       51.04       77.81      3.60 o
  -1  -1   7      314.04      377.20     10.52 o
   0  -1   7     1150.68     1139.80     28.26 o
   1  -1   7     5392.58     5573.16    124.46 o
   2  -1   7      308.10      261.90      9.22 o
   3  -1   7       63.99       47.29      4.05 o
   4  -1   7       30.91       21.87      6.38 o
   5  -1   7      952.58      990.52     26.47 o
   6  -1   7     1707.11     1727.65     52.05 o
   7  -1   7     1375.74     1409.47     57.34 o
   8  -1   7      423.19      432.72     23.66 o
   9  -1   7      122.11      120.72     14.69 o
  -8   0   7      218.94      221.04     10.87 o
  -7   0   7      480.18      469.43     16.61 o
  -6   0   7     1283.58     1334.67     36.65 o
  -5   0   7     1070.85     1042.34     29.32 o
  -4   0   7      853.54      881.62     25.10 o
  -3   0   7      313.27      294.61      7.40 o
  -2   0   7      811.91      864.30     18.27 o
  -1   0   7      119.81      117.77      4.87 o
   0   0   7     3042.09     3039.87     76.81 o
   1   0   7        8.47        1.35      1.56 o
   2   0   7      427.38      493.97     15.19 o
   3   0   7      171.17      189.61      7.48 o
   4   0   7     1177.64     1241.26     31.55 o
   5   0   7      745.42      803.38     22.06 o
   6   0   7     1281.03     1330.23     41.40 o
   7   0   7      422.07      401.59     23.60 o
   8   0   7      219.68      216.89     15.05 o
   9   0   7       17.69       29.34      8.48 o
  -8   1   7      216.79      215.23     16.11 o
  -7   1   7      673.13      740.07     23.64 o
  -6   1   7     1613.60     1604.23     43.38 o
  -5   1   7      453.58      441.23     15.36 o
  -4   1   7     1150.72     1138.43     31.45 o
  -3   1   7      562.72      590.15     13.60 o
  -2   1   7     1330.74     1317.14     26.53 o
  -1   1   7     2705.98     2598.30     59.93 o
   0   1   7      926.89      876.26     22.84 o
   1   1   7     1613.00     1686.79     40.64 o
   2   1   7      430.17      448.06     13.27 o
   3   1   7      719.24      746.22     31.30 o
   4   1   7        0.35       -1.34      1.57 o
   5   1   7        0.56        2.43      1.94 o
   6   1   7      366.54      369.23     18.81 o
   7   1   7      246.23      255.65     50.10 o
   8   1   7       12.74        8.49      4.38 o
   9   1   7      130.90      120.51     11.85 o
  -7   2   7      318.96      318.19     13.60 o
  -6   2   7      701.61      736.34     23.42 o
  -5   2   7      634.97      610.54     19.82 o
  -4   2   7     1199.26     1115.90     31.18 o
  -3   2   7        2.34        2.01      1.33 o
  -2   2   7     1069.85     1015.21     21.62 o
  -1   2   7     3237.88     3147.16     69.12 o
   0   2   7     2396.62     2258.70     54.55 o
   1   2   7     2365.51     2283.84     54.21 o
   2   2   7     2098.93     2185.20     52.10 o
   3   2   7       86.48      111.55      5.62 o
   4   2   7      117.83      121.00      5.93 o
   5   2   7       82.17       95.40      4.76 o
   6   2   7      314.45      294.49     23.57 o
   7   2   7        2.91        3.65      3.57 o
   8   2   7        0.35       -1.02      5.35 o
   9   2   7        3.76        2.56      6.15 o
  10   2   7      361.50      369.81     24.94 o
  -7   3   7      181.99      203.41     19.71 o
  -6   3   7      778.40      763.97     24.49 o
  -5   3   7       57.51       57.26      5.72 o
  -4   3   7        0.59        1.99      1.94 o
  -3   3   7      157.45      160.18      6.49 o
  -2   3   7      451.83      447.52     11.04 o
  -1   3   7     3958.68     3949.97     81.08 o
   0   3   7     1003.16      929.05     21.55 o
   1   3   7     2326.79     2399.87     58.09 o
   2   3   7      272.31      232.18      7.72 o
   3   3   7     1412.04     1407.47     42.25 o
   4   3   7     1951.55     1975.40     72.09 o
   5   3   7     1501.32     1437.13     30.96 o
   6   3   7       34.17       34.26      5.34 o
   7   3   7        4.36        3.35      8.63 o
   8   3   7        0.82       -2.31      3.20 o
   9   3   7      100.92      108.18     11.19 o
  10   3   7      251.49      258.77     37.76 o
  -7   4   7      249.81      234.02     12.52 o
  -6   4   7      201.11      213.49     11.37 o
  -5   4   7       91.46      101.28      8.57 o
  -4   4   7        3.17        4.26      2.15 o
  -3   4   7       58.40       61.25      4.90 o
  -2   4   7     1377.40     1381.21     27.60 o
  -1   4   7      414.74      412.35     11.59 o
   0   4   7      468.59      460.45     12.48 o
   1   4   7      113.49      125.00      8.98 o
   2   4   7        2.27        8.10      1.97 o
   3   4   7     1060.33     1045.01     24.02 o
   4   4   7     5519.01     5494.06    130.95 o
   5   4   7     2679.73     2851.00     60.44 o
   6   4   7     1082.95     1017.40     70.66 o
   7   4   7       62.57       62.05      9.76 o
   8   4   7      112.95      130.86     24.10 o
   9   4   7      535.55      540.27     33.30 o
  10   4   7      452.24      509.64     66.48 o
  -7   5   7      348.77      358.21     15.74 o
  -6   5   7      519.35      536.32     29.63 o
  -5   5   7      145.61      147.98     10.96 o
  -4   5   7        9.34       16.72      4.04 o
  -3   5   7      771.66      756.80     20.52 o
  -2   5   7       14.10       14.62      2.26 o
  -1   5   7      327.92      301.00      9.57 o
   0   5   7       19.87       31.91      3.13 o
   1   5   7        0.37        1.05      1.47 o
   2   5   7       58.47       55.64      4.65 o
   3   5   7     1654.73     1624.85     72.94 o
   4   5   7     2437.09     2329.77     60.82 o
   5   5   7     6414.75     5987.11    252.58 o
   6   5   7      482.22      487.34     18.11 o
   7   5   7      690.27      572.72     27.68 o
   8   5   7      142.17      130.39     11.61 o
   9   5   7      700.93      702.23     90.89 o
  10   5   7      489.81      475.40     61.27 o
  -6   6   7      817.53      843.37     27.69 o
  -5   6   7      193.55      171.33     10.31 o
  -4   6   7      152.65      152.29      8.18 o
  -3   6   7      590.25      616.83     17.99 o
  -2   6   7       36.72       30.16      3.13 o
  -1   6   7     1524.81     1489.00     33.77 o
   0   6   7      141.34      134.89     10.16 o
   1   6   7        1.07       -0.10      1.83 o
   2   6   7      326.05      306.30      9.71 o
   3   6   7       15.94        7.68      2.57 o
   4   6   7     1347.29     1321.68     36.16 o
   5   6   7      576.72      531.00     18.13 o
   6   6   7     1212.96     1169.48    152.29 o
   7   6   7      410.98      426.69     33.62 o
   8   6   7       85.72       98.68     25.81 o
   9   6   7      485.85      395.18     35.02 o
  10   6   7      306.66      330.29     34.87 o
  -6   7   7      186.98      195.36     11.89 o
  -5   7   7      138.23      122.51      9.17 o
  -4   7   7      243.91      258.85     20.03 o
  -3   7   7     1017.96     1020.79     28.79 o
  -2   7   7     1240.69     1293.40     27.42 o
  -1   7   7     2774.56     2701.41     57.85 o
   0   7   7       18.48       18.14      2.89 o
   1   7   7       39.73       50.07      5.13 o
   2   7   7      451.93      446.55     14.88 o
   3   7   7      186.07      165.14      8.11 o
   4   7   7      616.29      604.19     17.85 o
   5   7   7      185.47      190.07     12.25 o
   6   7   7       59.15       45.15      5.82 o
   7   7   7       16.30       12.45      4.89 o
   8   7   7      259.55      210.53     15.10 o
   9   7   7       17.17       19.50      5.99 o
  -5   8   7       58.03       52.45      6.68 o
  -4   8   7       58.34       67.35      7.12 o
  -3   8   7     1060.78     1103.80     33.22 o
  -2   8   7     1389.32     1336.26     28.53 o
  -1   8   7      915.32      924.54     23.47 o
   0   8   7      135.53      141.33      7.09 o
   1   8   7      364.05      334.96     10.95 o
   2   8   7     2560.40     2562.10     54.18 o
   3   8   7     1653.13     1551.53     35.24 o
   4   8   7      909.17      940.40     26.47 o
   5   8   7       80.47       88.13      6.19 o
   6   8   7       13.14       13.80      4.38 o
   7   8   7       12.32        9.96      3.72 o
   8   8   7      124.90      150.97     17.64 o
   9   8   7      151.24      108.72     11.25 o
  -5   9   7       57.01       71.04     10.47 o
  -4   9   7       56.01       27.10      5.04 o
  -3   9   7      443.86      467.23     15.88 o
  -2   9   7      373.01      387.30     13.80 o
  -1   9   7      287.27      280.81      9.32 o
   0   9   7      631.35      633.86     20.90 o
   1   9   7     2048.09     2088.19     59.03 o
   2   9   7     1255.85     1196.62     38.79 o
   3   9   7     1508.26     1410.47     36.71 o
   4   9   7      564.13      562.52     26.55 o
   5   9   7      258.25      293.26     12.65 o
   6   9   7       79.81       78.78     10.68 o
   7   9   7      230.43      245.84     13.07 o
   8   9   7      433.53      442.79     49.16 o
   9   9   7      266.31      296.30     37.53 o
  -4  10   7      149.69      130.58     17.25 o
  -3  10   7      431.62      477.46     16.64 o
  -2  10   7       88.10       68.30      6.28 o
  -1  10   7        1.37        0.38      2.04 o
   0  10   7      987.22     1042.31     38.68 o
   1  10   7        4.50       10.22      3.10 o
   2  10   7     1026.88      998.19     25.16 o
   3  10   7     1275.65     1302.82     35.89 o
   4  10   7      695.96      742.25     23.01 o
   5  10   7     1200.37     1072.56     36.60 o
   6  10   7      225.13      224.04     12.73 o
   7  10   7      690.22      686.02     26.40 o
   8  10   7     1240.40     1276.24    106.27 o
   9  10   7      332.81      309.42     20.34 o
  -3  11   7      643.95      614.63     20.11 o
  -2  11   7       80.57       79.33      7.94 o
  -1  11   7      162.49      178.34     10.74 o
   0  11   7        1.00        2.63      2.80 o
   1  11   7        6.56        7.03      2.86 o
   2  11   7     1596.59     1591.97     43.32 o
   3  11   7      159.42      137.99     10.92 o
   4  11   7      277.31      246.40     17.66 o
   5  11   7       96.07      105.67     15.82 o
   6  11   7      298.67      320.95     29.34 o
   7  11   7     1334.32     1304.81     43.66 o
   8  11   7      831.50      826.70     43.55 o
  -3  12   7      498.26      449.38     20.85 o
  -2  12   7       92.92       95.54      7.77 o
  -1  12   7        3.98        5.13      3.23 o
   0  12   7       24.76       28.76      5.86 o
   1  12   7       66.30       59.20      7.02 o
   2  12   7      268.85      250.77     13.84 o
   3  12   7        0.33       -0.77      2.71 o
   4  12   7       48.34       46.49      7.00 o
   5  12   7       42.06       43.45      8.31 o
   6  12   7       88.57      100.20      9.57 o
   7  12   7      746.76      687.41     27.25 o
   8  12   7      291.43      277.30     15.43 o
  -1  13   7      162.27      175.37     17.57 o
   0  13   7      162.33      151.44      9.34 o
   1  13   7      348.55      356.57     21.14 o
   2  13   7      112.35      142.68     15.14 o
   3  13   7      113.17       92.68      8.58 o
   4  13   7       47.17       59.79      8.24 o
   5  13   7       32.07       20.96     11.27 o
   6  13   7      134.96      160.64     12.37 o
   7  13   7      194.84      221.28     14.39 o
   0  14   7      483.63      486.27     21.49 o
   1  14   7     1261.56     1288.10     41.43 o
   2  14   7      326.56      301.31     15.51 o
   3  14   7      292.34      259.87     17.05 o
   4  14   7       56.89       49.90      7.97 o
   5  14   7       64.83       64.50     13.99 o
   6  14   7      263.00      278.16     16.65 o
   2  15   7      253.41      275.44     19.73 o
   3  15   7      640.99      623.72     32.00 o
   4  15   7       43.52       50.15      8.55 o
  -3 -13   8       34.26       40.24      7.41 o
  -2 -13   8       15.59        6.40      4.71 o
  -1 -13   8      148.60      137.93     13.53 o
   0 -13   8      192.19      162.13     17.62 o
   1 -13   8      264.52      307.58     20.89 o
  -4 -12   8      169.36      161.43     12.62 o
  -3 -12   8      209.34      217.43     14.93 o
  -2 -12   8       42.92       33.25      6.57 o
  -1 -12   8      351.81      351.05     19.56 o
   0 -12   8       46.77       48.60      8.63 o
   1 -12   8      344.13      318.22     43.55 o
   2 -12   8       14.38       15.91     11.77 o
   3 -12   8       88.88       76.95     18.34 o
  -5 -11   8      868.14      847.51     45.30 o
  -4 -11   8      529.59      517.91     23.27 o
  -3 -11   8      173.06      172.51     12.80 o
  -2 -11   8      450.36      473.90     22.60 o
  -1 -11   8       43.21       38.82     13.85 o
   0 -11   8     1335.44     1357.83     50.25 o
   1 -11   8      249.87      266.51     19.86 o
   2 -11   8       16.40       28.61      7.28 o
   3 -11   8        7.23        2.70      4.78 o
   4 -11   8      101.15       97.56     19.93 o
  -6 -10   8      246.67      215.42     10.56 o
  -5 -10   8      139.76      124.67     17.85 o
  -4 -10   8        4.35        3.03      2.51 o
  -3 -10   8      155.52      150.45     11.53 o
  -2 -10   8      428.15      485.29     22.42 o
  -1 -10   8     1151.66     1190.58     44.05 o
   0 -10   8     1854.50     1885.15    127.42 o
   1 -10   8      124.20      119.22     11.65 o
   2 -10   8      195.93      202.86     29.69 o
   3 -10   8       11.90       13.80      4.19 o
   4 -10   8      833.67      935.60     39.08 o
   5 -10   8      239.59      252.54     22.56 o
  -6  -9   8       18.76       20.63      3.94 o
  -5  -9   8        0.31        2.61      3.69 o
  -4  -9   8        0.30        1.07      1.96 o
  -3  -9   8      175.17      190.25      9.23 o
  -2  -9   8      598.38      637.56     19.98 o
  -1  -9   8      617.80      613.54     26.02 o
   0  -9   8      731.39      758.35     32.71 o
   1  -9   8      292.91      287.36     16.93 o
   2  -9   8      544.15      533.69     19.79 o
   3  -9   8      769.91      790.14     26.56 o
   4  -9   8     1058.70     1048.57     35.49 o
   5  -9   8      243.83      243.70     22.70 o
  -7  -8   8      572.89      595.16     23.76 o
  -6  -8   8       92.14      102.32      6.93 o
  -5  -8   8      322.54      292.76     21.76 o
  -4  -8   8        0.39       -0.38      1.97 o
  -3  -8   8        7.92        1.27      2.14 o
  -2  -8   8      102.09       92.01      6.25 o
  -1  -8   8      336.73      378.32     26.34 o
   0  -8   8      127.78      126.66     10.56 o
   1  -8   8      385.56      369.34     13.10 o
   2  -8   8     1117.40     1071.10     28.53 o
   3  -8   8     1093.58     1054.74     49.44 o
   4  -8   8     1399.54     1372.91     36.15 o
   5  -8   8      532.80      522.38     22.13 o
   6  -8   8      447.65      468.63     26.89 o
  -7  -7   8      793.60      829.37     30.53 o
  -6  -7   8      959.40      927.38     27.03 o
  -5  -7   8       74.91       80.68      6.04 o
  -4  -7   8       22.72       16.54      3.56 o
  -3  -7   8       57.62       46.30      4.69 o
  -2  -7   8     1574.86     1500.53     39.84 o
  -1  -7   8      569.40      542.59     17.22 o
   0  -7   8        0.46        1.69      1.45 o
   1  -7   8        0.87        1.30      1.57 o
   2  -7   8       80.49      107.22      7.76 o
   3  -7   8     1188.44     1168.91     30.80 o
   4  -7   8      703.92      721.53     21.80 o
   5  -7   8      303.94      294.61     15.51 o
   6  -7   8       55.92       58.29      8.26 o
   7  -7   8       70.56       73.69     13.37 o
  -7  -6   8      918.50      866.38     25.55 o
  -6  -6   8      341.17      377.51     16.72 o
  -5  -6   8      209.54      198.53      9.16 o
  -4  -6   8      634.47      613.28     19.16 o
  -3  -6   8     1361.94     1254.10     34.08 o
  -2  -6   8     3549.80     3370.95     82.66 o
  -1  -6   8      168.64      152.47      6.76 o
   0  -6   8       47.13       47.56      3.74 o
   1  -6   8      225.38      197.18      9.40 o
   2  -6   8      164.88      138.02      8.34 o
   3  -6   8      577.19      556.05     26.41 o
   4  -6   8      389.14      388.60     15.41 o
   5  -6   8      307.05      316.10     15.61 o
   6  -6   8        0.56        4.12      4.00 o
   7  -6   8       92.99      107.60     15.73 o
  -7  -5   8      349.68      330.19     15.38 o
  -6  -5   8      197.22      177.86     11.78 o
  -5  -5   8      320.19      322.28     12.10 o
  -4  -5   8     1362.68     1339.63     36.02 o
  -3  -5   8     1890.29     1831.55     41.67 o
  -2  -5   8     1266.45     1249.32     29.58 o
  -1  -5   8      730.04      714.07     21.70 o
   0  -5   8      332.05      355.31     10.69 o
   1  -5   8       10.14        6.36      2.55 o
   2  -5   8      142.62      121.39      7.56 o
   3  -5   8      456.60      430.03     15.73 o
   4  -5   8      140.27      163.69     18.25 o
   5  -5   8      566.13      534.61     24.07 o
   6  -5   8      357.54      364.12     19.02 o
   7  -5   8      170.94      185.86     16.23 o
   8  -5   8       24.98       17.78      7.94 o
  -7  -4   8      384.39      329.74     12.66 o
  -6  -4   8        0.83        0.05      2.17 o
  -5  -4   8      159.19      162.43     10.63 o
  -4  -4   8     1088.42     1014.08     28.37 o
  -3  -4   8     1189.88     1186.96     28.65 o
  -2  -4   8     1138.20     1177.56     24.87 o
  -1  -4   8     1221.40     1157.63     26.83 o
   0  -4   8      961.25      978.19     23.29 o
   1  -4   8      212.09      225.00      9.89 o
   2  -4   8      834.15      841.72     24.90 o
   3  -4   8      262.20      234.50      9.77 o
   4  -4   8      695.96      625.91     23.23 o
   5  -4   8       12.04       10.10      3.79 o
   6  -4   8      241.97      231.02     13.05 o
   7  -4   8      262.58      238.07     17.57 o
   8  -4   8      267.51      243.80     21.93 o
  -8  -3   8      223.32      209.24     12.99 o
  -7  -3   8      250.01      274.33     11.48 o
  -6  -3   8       32.39       44.15      4.85 o
  -5  -3   8       33.31       25.82      3.66 o
  -4  -3   8      664.79      706.73     19.45 o
  -3  -3   8      381.69      386.94     12.46 o
  -2  -3   8      618.15      647.38     13.74 o
  -1  -3   8      245.83      274.10      8.74 o
   0  -3   8       23.78       35.17      4.78 o
   1  -3   8     2499.96     2344.45     55.63 o
   2  -3   8     2576.37     2530.70     59.90 o
   3  -3   8     1849.08     1797.70     44.27 o
   4  -3   8      973.36      951.16     30.54 o
   5  -3   8      263.36      231.45     10.02 o
   6  -3   8      643.54      634.32     24.64 o
   7  -3   8      584.65      560.98     32.94 o
   8  -3   8      426.52      431.74     29.21 o
  -8  -2   8      368.87      388.21     30.18 o
  -7  -2   8       67.09       63.85      7.33 o
  -6  -2   8       45.54       57.35      6.85 o
  -5  -2   8      126.17      149.64      7.88 o
  -4  -2   8       55.66       42.82      4.46 o
  -3  -2   8      472.87      504.81     22.06 o
  -2  -2   8      115.37      145.91      5.35 o
  -1  -2   8       41.78       41.74      3.62 o
   0  -2   8        5.80        9.40      4.19 o
   1  -2   8     1523.59     1513.69     53.02 o
   2  -2   8     3760.53     3665.55     84.28 o
   3  -2   8     1696.44     1698.95     57.29 o
   4  -2   8      606.12      560.97     24.68 o
   5  -2   8       49.22       67.27      9.29 o
   6  -2   8     1189.78     1198.83     39.42 o
   7  -2   8      693.95      645.04     60.68 o
   8  -2   8     1036.78     1024.18     76.09 o
   9  -2   8      203.51      226.16     20.63 o
  -7  -1   8       45.94       54.45      5.59 o
  -6  -1   8      755.00      694.75     21.80 o
  -5  -1   8      467.18      415.02     14.62 o
  -4  -1   8      836.24      915.43     32.90 o
  -3  -1   8      235.73      229.03     15.10 o
  -2  -1   8        5.46        0.77      1.84 o
  -1  -1   8       22.23       27.21      3.10 o
   0  -1   8       63.77       70.77      9.24 o
   1  -1   8     2968.66     2730.39     70.92 o
   2  -1   8       82.50       76.16      5.09 o
   3  -1   8      705.41      726.94     20.56 o
   4  -1   8       22.13       13.23      3.23 o
   5  -1   8      187.51      195.85     11.56 o
   6  -1   8      822.90      830.02     28.75 o
   7  -1   8      883.25      904.23     40.72 o
   8  -1   8      744.00      753.07     35.91 o
   9  -1   8      222.32      221.73     19.89 o
  -7   0   8       23.94       32.00      4.73 o
  -6   0   8     1169.06     1179.28     33.71 o
  -5   0   8      564.27      581.03     18.91 o
  -4   0   8     1997.35     1909.74     49.57 o
  -3   0   8      443.96      458.16     15.20 o
  -2   0   8       62.75       63.14      4.80 o
  -1   0   8      297.62      280.85      8.56 o
   0   0   8     2258.07     2162.23     50.77 o
   1   0   8       63.81       69.67      4.84 o
   2   0   8      743.97      683.41     19.13 o
   3   0   8        3.72        7.31      2.10 o
   4   0   8        0.37       -0.40      1.82 o
   5   0   8        7.16        9.32      2.56 o
   6   0   8      119.94      132.15      8.98 o
   7   0   8      494.99      536.62     27.18 o
   8   0   8     1123.93     1094.69     47.81 o
   9   0   8       12.14        7.79      5.44 o
  -7   1   8       26.65       33.86      5.08 o
  -6   1   8      133.68      153.75      9.07 o
  -5   1   8      401.75      402.70     14.93 o
  -4   1   8     3858.67     3900.15     95.62 o
  -3   1   8     1241.25     1222.98     33.49 o
  -2   1   8      737.81      763.51     19.07 o
  -1   1   8     1063.71     1105.78     53.55 o
   0   1   8     1619.92     1546.22     40.11 o
   1   1   8     1925.24     1809.35     43.97 o
   2   1   8     1085.98     1051.31     27.28 o
   3   1   8       34.62       24.34      3.98 o
   4   1   8        0.30        2.13      1.75 o
   5   1   8        8.80       13.10      2.77 o
   6   1   8      239.55      253.64     18.63 o
   7   1   8     1247.43     1178.81     49.88 o
   8   1   8       23.27       25.09      5.87 o
   9   1   8        7.13        8.93      7.03 o
  -7   2   8       17.71       23.60      4.68 o
  -6   2   8       12.67       14.58      3.78 o
  -5   2   8     1218.73     1224.52     34.88 o
  -4   2   8     1879.15     1812.06     47.99 o
  -3   2   8      510.87      564.34     18.31 o
  -2   2   8      228.31      240.34      8.39 o
  -1   2   8     1599.01     1567.40     38.08 o
   0   2   8     3692.96     3708.24    103.71 o
   1   2   8     3770.50     3898.48     90.19 o
   2   2   8     1935.70     1821.56     44.65 o
   3   2   8       52.55       48.39      4.20 o
   4   2   8     1155.67     1185.66     38.05 o
   5   2   8      830.34      870.28     23.89 o
   6   2   8      504.83      538.83     33.00 o
   7   2   8      262.84      270.17     49.06 o
   8   2   8       23.29       24.21      6.26 o
   9   2   8       11.43        1.09      4.60 o
  -7   3   8       45.79       44.29      6.10 o
  -6   3   8      272.15      282.81     13.07 o
  -5   3   8      581.42      594.77     20.23 o
  -4   3   8      182.32      194.73     12.96 o
  -3   3   8      274.19      263.44      9.72 o
  -2   3   8      153.78      168.03      6.31 o
  -1   3   8     1842.26     1909.57     42.10 o
   0   3   8     2527.13     2482.56     59.38 o
   1   3   8     3273.76     3230.90     66.90 o
   2   3   8     2673.71     2788.80     65.66 o
   3   3   8      821.18      853.22     26.88 o
   4   3   8      459.31      443.05     14.99 o
   5   3   8      664.38      687.19     22.90 o
   6   3   8     1185.29     1310.35     40.67 o
   7   3   8      431.25      465.57     36.67 o
   8   3   8       20.78       20.75      7.14 o
   9   3   8       63.41       88.38     10.79 o
  -6   4   8      575.72      590.12     27.64 o
  -5   4   8       29.99       32.66      4.87 o
  -4   4   8        0.31        0.82      2.53 o
  -3   4   8      197.89      173.26      8.16 o
  -2   4   8        5.26        5.80      2.04 o
  -1   4   8      442.25      456.65     14.00 o
   0   4   8      788.18      749.56     18.70 o
   1   4   8     1536.61     1638.80     41.87 o
   2   4   8     1082.66     1140.44     35.54 o
   3   4   8        0.72        2.16      1.66 o
   4   4   8      167.16      198.20      8.20 o
   5   4   8      879.07      873.15     57.01 o
   6   4   8     2258.14     2256.66     66.03 o
   7   4   8      577.32      608.94     63.52 o
   8   4   8       71.53       68.81      9.39 o
   9   4   8       16.72        8.34      8.46 o
  -6   5   8     1011.08     1071.75     33.24 o
  -5   5   8      462.31      498.94     27.53 o
  -4   5   8       30.80       31.04      5.91 o
  -3   5   8      102.00      116.26     13.19 o
  -2   5   8       48.28       41.06      3.61 o
  -1   5   8      476.24      457.51     13.72 o
   0   5   8      504.68      496.21     13.88 o
   1   5   8       27.99       31.64      3.92 o
   2   5   8        1.27        0.81      1.94 o
   3   5   8      241.89      248.67     11.72 o
   4   5   8        2.44       -0.43      2.79 o
   5   5   8     1262.22     1195.43     92.67 o
   6   5   8       52.92       48.96      8.86 o
   7   5   8       56.57       37.77      8.59 o
   8   5   8      429.19      424.96     23.65 o
   9   5   8      282.88      302.61     19.62 o
  -6   6   8      605.83      632.66     23.05 o
  -5   6   8      311.85      302.23     15.21 o
  -4   6   8      191.03      197.49     13.11 o
  -3   6   8      212.94      222.61      9.91 o
  -2   6   8      776.35      781.49     18.02 o
  -1   6   8     1459.91     1392.44     32.06 o
   0   6   8      261.16      268.92     11.21 o
   1   6   8       11.48        8.98      2.27 o
   2   6   8        0.52        0.85      1.60 o
   3   6   8      127.44      117.70      6.01 o
   4   6   8      442.75      430.82     16.96 o
   5   6   8      277.93      277.34     12.19 o
   6   6   8      314.61      309.72     35.97 o
   7   6   8      561.54      561.51     64.21 o
   8   6   8      268.49      257.06     17.35 o
   9   6   8      738.98      741.81    106.26 o
  -5   7   8      402.69      407.09     20.42 o
  -4   7   8      261.71      258.76     12.86 o
  -3   7   8      555.35      564.05     17.68 o
  -2   7   8     1541.05     1520.40     34.97 o
  -1   7   8     1177.88     1202.72     28.82 o
   0   7   8     1066.89     1034.04     29.69 o
   1   7   8       31.35       25.05      3.29 o
   2   7   8       90.76       76.72      5.24 o
   3   7   8      580.77      578.26     20.81 o
   4   7   8     1674.03     1687.16     53.81 o
   5   7   8      687.28      685.08     24.24 o
   6   7   8      169.81      186.29     11.23 o
   7   7   8        4.96       -0.54      3.73 o
   8   7   8       27.80       31.14      7.26 o
   9   7   8       67.43       49.45     18.35 o
  -5   8   8      132.17      155.60     10.97 o
  -4   8   8        3.93        0.38      2.97 o
  -3   8   8      159.74      167.60      9.32 o
  -2   8   8     1655.31     1666.22     40.57 o
  -1   8   8      484.90      464.33     14.41 o
   0   8   8     2535.62     2479.88     91.03 o
   1   8   8       73.17       69.32      5.30 o
   2   8   8      726.63      718.27     25.35 o
   3   8   8     1572.52     1498.49     64.58 o
   4   8   8     2378.26     2194.86     72.11 o
   5   8   8     1757.49     1817.88     63.97 o
   6   8   8      300.04      290.17     14.52 o
   7   8   8       89.23       62.16     18.22 o
   8   8   8       26.55       26.95      7.03 o
   9   8   8      167.80      207.28     16.36 o
  -4   9   8       78.60       71.07      7.84 o
  -3   9   8      326.82      342.88     13.59 o
  -2   9   8      296.82      297.65     12.26 o
  -1   9   8      477.47      500.15     13.86 o
   0   9   8      183.85      205.92      9.20 o
   1   9   8      154.99      154.47      7.81 o
   2   9   8     1320.68     1262.86     36.60 o
   3   9   8     1762.61     1710.72     38.71 o
   4   9   8     1767.29     1795.01     49.74 o
   5   9   8     1189.50     1164.65     32.47 o
   6   9   8      620.66      600.90     23.74 o
   7   9   8        2.43       -0.73      2.98 o
   8   9   8      172.68      160.51     20.09 o
   9   9   8      174.72      116.75     27.55 o
  -4  10   8        0.27        0.20      3.46 o
  -3  10   8       43.71       60.24      6.56 o
  -2  10   8      182.76      191.94     13.05 o
  -1  10   8        0.65       -0.26      2.27 o
   0  10   8       10.10        0.92      2.57 o
   1  10   8      148.79      157.94     11.64 o
   2  10   8      446.48      454.80     15.05 o
   3  10   8     1565.21     1478.40     40.22 o
   4  10   8      292.95      243.74     11.50 o
   5  10   8     1090.25     1077.22     37.28 o
   6  10   8      185.14      177.43     12.06 o
   7  10   8      128.41      117.24     10.11 o
   8  10   8      804.51      773.90     79.92 o
  -3  11   8      136.76      164.01     11.41 o
  -2  11   8      414.34      429.05     15.91 o
  -1  11   8      130.92      142.58      8.92 o
   0  11   8        2.73        4.71      2.85 o
   1  11   8       14.27        0.09      2.31 o
   2  11   8       84.23       74.26      8.83 o
   3  11   8      212.03      220.22     11.69 o
   4  11   8      493.60      520.38     38.00 o
   5  11   8       37.19       25.01     10.30 o
   6  11   8       47.93       56.57     10.53 o
   7  11   8      432.94      453.37     28.15 o
   8  11   8      793.92      845.23     81.62 o
  -2  12   8      800.20      897.81     26.66 o
  -1  12   8       73.99       63.18      6.63 o
   0  12   8       86.13       70.97     10.74 o
   1  12   8      167.32      155.83     10.62 o
   2  12   8       13.04       13.51      4.21 o
   3  12   8      724.43      719.84     38.31 o
   4  12   8       52.60       54.72      7.86 o
   5  12   8        6.72       15.57      4.68 o
   6  12   8       17.74       18.94      7.45 o
   7  12   8      199.98      184.46     13.02 o
  -1  13   8      154.91      183.25     17.94 o
   0  13   8      405.22      415.75     29.47 o
   1  13   8      628.54      611.52     23.97 o
   2  13   8      446.80      420.26     17.79 o
   3  13   8      984.03      984.12     31.03 o
   4  13   8       13.49       22.48      5.80 o
   5  13   8       16.42       13.52      4.70 o
   6  13   8       59.28       51.20      7.52 o
   7  13   8       82.25       70.40     17.71 o
   1  14   8      800.58      787.48     29.31 o
   2  14   8      938.56      997.36     48.98 o
   3  14   8      383.90      339.96     19.60 o
   4  14   8       26.10       17.21      7.52 o
   5  14   8      180.58      180.05     20.72 o
  -3 -12   9      365.55      326.28     18.83 o
  -2 -12   9       64.76       60.53     14.33 o
  -1 -12   9      108.26       98.82     11.41 o
   0 -12   9      124.45       98.19     24.18 o
   1 -12   9      128.51      151.25     14.76 o
   2 -12   9      119.71      117.30     13.51 o
  -4 -11   9      344.72      341.21     22.98 o
  -3 -11   9      157.97      152.66     12.51 o
  -2 -11   9      433.62      404.40     20.90 o
  -1 -11   9      135.49      131.64     12.35 o
   0 -11   9      784.15      804.94     34.61 o
   1 -11   9     1033.60     1044.85     42.26 o
   2 -11   9      330.48      337.98     20.76 o
   3 -11   9       35.50       38.08      8.90 o
  -5 -10   9      137.11      143.89      9.69 o
  -4 -10   9      234.87      214.15     14.33 o
  -3 -10   9       15.54       11.65      7.53 o
  -2 -10   9      256.25      277.84     20.72 o
  -1 -10   9      837.32      855.67     34.81 o
   0 -10   9     2283.15     2257.20     76.24 o
   1 -10   9      888.77      941.03     44.83 o
   2 -10   9      632.47      633.84     29.34 o
   3 -10   9        9.96        6.89      5.48 o
   4 -10   9      178.76      178.66     20.61 o
  -6  -9   9       86.29       81.27      6.90 o
  -5  -9   9        6.14        8.21      3.10 o
  -4  -9   9      281.69      297.68     16.38 o
  -3  -9   9      117.69      122.26     11.03 o
  -2  -9   9      219.81      196.53     13.42 o
  -1  -9   9      481.44      524.59     23.85 o
   0  -9   9      800.37      798.91     32.88 o
   1  -9   9      783.27      769.12     51.69 o
   2  -9   9       85.83       78.09     20.66 o
   3  -9   9      318.21      338.08     15.46 o
   4  -9   9      495.99      560.05     27.17 o
   5  -9   9      708.76      717.23     40.67 o
  -6  -8   9       11.26       11.94      3.43 o
  -5  -8   9      294.56      285.02     15.58 o
  -4  -8   9       25.14       23.64      3.83 o
  -3  -8   9      276.34      269.35     11.25 o
  -2  -8   9       15.82       14.37      3.21 o
  -1  -8   9      251.33      248.67     15.35 o
   0  -8   9      378.44      378.59     19.10 o
   1  -8   9      280.17      324.57     17.57 o
   2  -8   9        8.27        5.37      3.26 o
   3  -8   9      366.99      374.43     14.84 o
   4  -8   9      735.45      718.12     26.96 o
   5  -8   9      999.21     1065.52     36.61 o
   6  -8   9      306.50      337.76     22.66 o
  -6  -7   9      885.32      863.60     26.19 o
  -5  -7   9      270.41      259.19     11.19 o
  -4  -7   9        0.51        3.48      2.45 o
  -3  -7   9        5.86        6.15      3.80 o
  -2  -7   9      164.70      172.70      8.86 o
  -1  -7   9      440.94      473.05     18.91 o
   0  -7   9      224.73      212.04     10.83 o
   1  -7   9       30.07       25.90      3.11 o
   2  -7   9        8.31       23.67      6.89 o
   3  -7   9      245.60      225.16     11.91 o
   4  -7   9      205.54      219.69     11.26 o
   5  -7   9      691.86      720.58     27.17 o
   6  -7   9      213.18      196.31     14.08 o
  -7  -6   9      813.51      819.96     25.14 o
  -6  -6   9      985.56      995.74     29.17 o
  -5  -6   9      153.89      161.40      8.74 o
  -4  -6   9      342.37      337.68     12.96 o
  -3  -6   9      447.39      443.79     15.44 o
  -2  -6   9      609.18      627.16     19.85 o
  -1  -6   9      702.73      721.72     21.94 o
   0  -6   9      376.42      381.67     11.76 o
   1  -6   9     1242.92     1230.23     29.25 o
   2  -6   9      199.28      175.61      9.75 o
   3  -6   9       70.36       68.75      6.67 o
   4  -6   9      208.36      238.61     27.58 o
   5  -6   9      301.67      335.58     18.72 o
   6  -6   9      325.10      315.78     19.89 o
   7  -6   9        3.70       13.83      6.74 o
  -7  -5   9      389.23      367.28     17.71 o
  -6  -5   9      493.13      487.27     16.90 o
  -5  -5   9       55.79       40.36      4.81 o
  -4  -5   9      362.60      361.00     16.35 o
  -3  -5   9     1535.20     1473.39     39.53 o
  -2  -5   9     1135.58     1075.67     30.18 o
  -1  -5   9     2980.12     2960.70     73.67 o
   0  -5   9      714.86      728.00     18.89 o
   1  -5   9      775.14      782.37     20.11 o
   2  -5   9      797.22      821.67     25.33 o
   3  -5   9      802.59      853.40     33.05 o
   4  -5   9      326.89      293.12     12.98 o
   5  -5   9      490.94      506.65     23.81 o
   6  -5   9      143.60      146.50     12.62 o
   7  -5   9        4.56       -6.86      4.59 o
  -7  -4   9      326.04      375.74     18.73 o
  -6  -4   9       36.98       33.11      5.27 o
  -5  -4   9        3.65        1.74      2.31 o
  -4  -4   9      309.03      301.80     13.49 o
  -3  -4   9     1278.36     1233.93     33.95 o
  -2  -4   9     1954.04     1883.49     43.40 o
  -1  -4   9     1802.74     1747.33     39.09 o
   0  -4   9       31.58       26.46      4.00 o
   1  -4   9      511.33      504.80     17.09 o
   2  -4   9     1231.41     1180.72     41.68 o
   3  -4   9     2176.97     2238.40     58.86 o
   4  -4   9     2515.10     2377.48     58.46 o
   5  -4   9       33.80       32.99      5.82 o
   6  -4   9        1.47        0.36      3.07 o
   7  -4   9       18.21       33.68      7.83 o
   8  -4   9      214.88      250.03     22.71 o
  -7  -3   9      151.13      142.35     15.58 o
  -6  -3   9        0.29        0.14      2.28 o
  -5  -3   9        2.55        4.70      3.12 o
  -4  -3   9      100.41       83.83      6.23 o
  -3  -3   9      234.06      222.07     10.79 o
  -2  -3   9      495.30      499.72     17.45 o
  -1  -3   9      418.80      423.52     12.31 o
   0  -3   9       56.07       53.07      4.12 o
   1  -3   9       11.95        8.28      2.66 o
   2  -3   9      683.98      685.89     20.32 o
   3  -3   9     1573.08     1541.17     39.04 o
   4  -3   9     1981.96     1898.35     47.05 o
   5  -3   9      198.85      207.97     14.93 o
   6  -3   9      264.04      285.56     14.96 o
   7  -3   9       68.81       55.99      9.24 o
   8  -3   9      442.28      470.66     31.65 o
  -7  -2   9       52.23       61.35      5.99 o
  -6  -2   9      213.01      196.22      9.85 o
  -5  -2   9      114.95       99.61      6.95 o
  -4  -2   9       53.41       63.72      5.69 o
  -3  -2   9      361.07      348.26     12.86 o
  -2  -2   9      399.61      374.05     13.27 o
  -1  -2   9       71.07       94.18      5.23 o
   0  -2   9       23.25       29.21      5.81 o
   1  -2   9      739.48      765.32     21.41 o
   2  -2   9       23.17       26.98      3.63 o
   3  -2   9      630.83      594.61     36.55 o
   4  -2   9     2090.42     2024.28     53.67 o
   5  -2   9      682.57      629.58     19.48 o
   6  -2   9      702.45      636.49     24.71 o
   7  -2   9      188.15      205.75     32.35 o
   8  -2   9      701.96      783.77     51.81 o
  -7  -1   9      523.52      487.73     30.81 o
  -6  -1   9      431.52      431.51     28.58 o
  -5  -1   9      311.03      316.01     16.03 o
  -4  -1   9      801.86      790.19     23.95 o
  -3  -1   9     2006.77     1980.53     51.30 o
  -2  -1   9       47.52       52.50      4.02 o
  -1  -1   9       16.60       17.20      2.80 o
   0  -1   9      524.35      516.87     15.72 o
   1  -1   9        0.62        6.06      2.68 o
   2  -1   9     1061.09     1096.89     29.32 o
   3  -1   9      825.76      773.65     22.58 o
   4  -1   9      326.24      281.67     10.98 o
   5  -1   9      359.81      302.69     11.64 o
   6  -1   9      119.59      134.84      9.78 o
   7  -1   9      696.56      696.30     34.02 o
   8  -1   9      803.85      837.98     39.89 o
   9  -1   9      722.87      687.75     40.62 o
  -7   0   9      353.06      357.70     14.86 o
  -6   0   9      336.99      325.21     13.55 o
  -5   0   9      331.35      306.61     12.63 o
  -4   0   9     1488.66     1498.12     40.71 o
  -3   0   9     1756.89     1713.37     56.14 o
  -2   0   9      614.75      623.39     16.52 o
  -1   0   9        5.52        3.92      1.75 o
   0   0   9      658.55      668.23     19.56 o
   1   0   9      948.16      933.37     25.11 o
   2   0   9     2838.95     2740.60     65.65 o
   3   0   9        3.14        4.78      2.24 o
   4   0   9       13.15       17.61      3.18 o
   5   0   9      104.80       81.33      5.91 o
   6   0   9       39.56       32.96      5.32 o
   7   0   9      616.06      581.39     46.66 o
   8   0   9      807.54      882.62     41.09 o
   9   0   9      546.89      593.36     57.56 o
  -7   1   9       52.99       58.66      9.91 o
  -6   1   9      116.46      128.37      9.83 o
  -5   1   9      294.06      303.22     12.84 o
  -4   1   9      700.71      646.61     20.91 o
  -3   1   9     1233.52     1247.10     34.62 o
  -2   1   9     1009.56     1017.29     28.65 o
  -1   1   9     1032.13     1040.84     23.90 o
   0   1   9     1225.57     1167.82     35.78 o
   1   1   9     1224.58     1278.63     37.25 o
   2   1   9     1438.79     1409.34     35.75 o
   3   1   9      176.77      165.09      7.61 o
   4   1   9      456.35      457.46     14.76 o
   5   1   9       45.00       55.82      5.05 o
   6   1   9       48.74       50.70      6.17 o
   7   1   9      782.77      810.41     37.14 o
   8   1   9       78.14       83.86     10.64 o
   9   1   9      152.61      150.60     14.11 o
  -7   2   9       13.76       13.39      6.14 o
  -6   2   9       20.12       23.73      4.98 o
  -5   2   9      169.02      142.64     15.57 o
  -4   2   9      354.22      380.30     14.65 o
  -3   2   9      213.87      215.81     11.90 o
  -2   2   9      524.24      479.58     13.88 o
  -1   2   9      133.41      151.66     10.85 o
   0   2   9     1484.54     1482.72     42.41 o
   1   2   9     1350.12     1203.59     31.21 o
   2   2   9     2158.89     2153.70     52.50 o
   3   2   9     1759.84     1740.37     43.19 o
   4   2   9      252.40      233.59     17.88 o
   5   2   9      116.49      128.13      9.88 o
   6   2   9      271.28      279.09     13.42 o
   7   2   9      694.66      740.98     35.06 o
   8   2   9       53.98       64.57     19.71 o
   9   2   9       54.89       68.68     10.30 o
  -6   3   9        6.81        0.81      3.02 o
  -5   3   9      957.33      959.88     29.58 o
  -4   3   9       41.86       45.40      5.37 o
  -3   3   9      244.60      268.08     11.63 o
  -2   3   9      135.27      159.79      6.73 o
  -1   3   9      158.58      165.99      7.43 o
   0   3   9     1032.10      987.84     27.37 o
   1   3   9     1185.88     1189.91     31.18 o
   2   3   9      862.53      797.62     22.29 o
   3   3   9     1880.67     1859.07     46.08 o
   4   3   9        8.03       11.75      2.72 o
   5   3   9      743.47      787.06     49.06 o
   6   3   9     1359.09     1352.59     75.37 o
   7   3   9     1461.92     1527.35    158.27 o
   8   3   9      655.03      690.46     34.00 o
   9   3   9        5.13        1.29      4.60 o
  -6   4   9      488.75      499.98     19.35 o
  -5   4   9      735.59      708.77     23.90 o
  -4   4   9      624.57      607.42     20.91 o
  -3   4   9       30.13       38.74      4.39 o
  -2   4   9       10.58       10.44      2.20 o
  -1   4   9       92.93      101.06      5.79 o
   0   4   9      602.99      585.73     15.86 o
   1   4   9      402.12      405.25     14.16 o
   2   4   9      645.93      631.87     20.58 o
   3   4   9       73.70       84.97      7.09 o
   4   4   9      119.22      118.04      6.78 o
   5   4   9     2049.65     2112.35     93.97 o
   6   4   9     1833.46     1876.23    118.11 o
   7   4   9     1145.17     1197.92     78.91 o
   8   4   9      457.80      444.48     44.64 o
   9   4   9        1.40       -3.49      3.90 o
  -6   5   9      485.05      506.20     19.94 o
  -5   5   9     1052.42     1028.85     32.13 o
  -4   5   9      609.94      593.84     20.98 o
  -3   5   9      300.19      323.06     12.72 o
  -2   5   9      278.15      276.96     10.10 o
  -1   5   9      395.28      418.44     12.78 o
   0   5   9     1008.29     1045.08     25.25 o
   1   5   9      779.45      827.83     20.93 o
   2   5   9       16.14       18.06      2.93 o
   3   5   9        7.03        8.72      2.31 o
   4   5   9       36.20       35.97      4.07 o
   5   5   9     1444.36     1521.79     48.47 o
   6   5   9      590.96      567.04     21.63 o
   7   5   9       55.08       57.57      8.92 o
   8   5   9      402.84      413.73     35.43 o
   9   5   9       51.33       57.76     13.07 o
  -5   6   9      778.17      800.04     39.22 o
  -4   6   9      729.10      736.06     24.77 o
  -3   6   9      530.55      543.51     17.33 o
  -2   6   9     1147.79     1137.11     29.60 o
  -1   6   9      675.52      703.98     18.95 o
   0   6   9     1663.07     1652.71     37.60 o
   1   6   9     1368.44     1338.80     31.55 o
   2   6   9       14.04        7.69      4.26 o
   3   6   9       27.09       16.51      2.95 o
   4   6   9       49.17       59.40      4.67 o
   5   6   9      156.13      153.99      9.88 o
   6   6   9       79.90       82.08     10.23 o
   7   6   9      480.61      484.31     33.02 o
   8   6   9        1.59        5.71      4.92 o
   9   6   9       94.61       87.95     22.28 o
  -5   7   9      398.74      402.31     20.19 o
  -4   7   9      206.82      214.75     12.23 o
  -3   7   9      192.96      201.93     10.22 o
  -2   7   9      369.46      369.76     14.72 o
  -1   7   9      999.59     1025.38     25.65 o
   0   7   9     3173.60     3288.67     69.94 o
   1   7   9     2149.06     2209.23     48.99 o
   2   7   9      151.30      170.35      7.84 o
   3   7   9        1.16        2.96      2.08 o
   4   7   9       16.90       19.26      6.32 o
   5   7   9       13.00        4.02      4.09 o
   6   7   9      759.76      760.34    115.06 o
   7   7   9        0.33        3.36      8.16 o
   8   7   9        3.50        4.84      4.76 o
   9   7   9        0.88        2.92      4.99 o
  -4   8   9        0.96        3.68      3.33 o
  -3   8   9        1.94        6.17      3.15 o
  -2   8   9      731.46      748.91     22.10 o
  -1   8   9     1161.97     1188.28     26.26 o
   0   8   9     1920.08     1924.25     43.70 o
   1   8   9      156.15      165.50     10.48 o
   2   8   9      214.00      196.28     14.97 o
   3   8   9      818.00      822.01     24.96 o
   4   8   9      553.99      575.35     20.09 o
   5   8   9      167.56      147.13     17.09 o
   6   8   9      597.62      606.03     36.94 o
   7   8   9       11.37       11.47      5.24 o
   8   8   9      226.59      231.39     17.59 o
   9   8   9      114.51      104.67     16.98 o
  -4   9   9       12.56       19.54      4.81 o
  -3   9   9       31.56       29.69      4.93 o
  -2   9   9      234.84      253.35     12.94 o
  -1   9   9      286.78      289.41     10.14 o
   0   9   9        0.63       -0.94      2.21 o
   1   9   9        4.13        5.77      2.60 o
   2   9   9      967.16      951.25     33.85 o
   3   9   9     1068.65     1027.14     50.02 o
   4   9   9     1832.58     1688.28     67.35 o
   5   9   9      726.77      791.89     30.71 o
   6   9   9      594.92      566.59     28.96 o
   7   9   9      110.30      117.58     12.80 o
   8   9   9      646.56      590.63     57.99 o
  -3  10   9        8.16        2.04      3.66 o
  -2  10   9       62.45       59.66      7.55 o
  -1  10   9      153.32      149.81      9.20 o
   0  10   9        0.31       -1.24      2.28 o
   1  10   9      408.76      379.43     22.13 o
   2  10   9       20.92       23.20      4.01 o
   3  10   9      738.89      687.89     23.11 o
   4  10   9     1062.97     1100.26     38.14 o
   5  10   9     1138.02     1012.87     36.12 o
   6  10   9      393.05      420.30     38.92 o
   7  10   9       84.76       70.61     12.37 o
   8  10   9      201.51      220.10     23.87 o
  -2  11   9      768.49      834.09     25.32 o
  -1  11   9      323.17      309.97     13.53 o
   0  11   9       46.45       26.05      6.90 o
   1  11   9        0.93        0.37      2.62 o
   2  11   9       29.66       19.54      4.58 o
   3  11   9      134.51      136.37     10.67 o
   4  11   9      951.68      834.45     36.23 o
   5  11   9      359.01      382.56     21.02 o
   6  11   9       30.97       35.93      6.32 o
   7  11   9       19.95       15.20      5.02 o
   8  11   9      150.95      138.72     14.97 o
  -1  12   9      283.98      265.21     12.80 o
   0  12   9       76.61       98.26      9.91 o
   1  12   9      125.62      115.81      9.59 o
   2  12   9      143.82      131.23     10.08 o
   3  12   9      668.00      643.79     44.02 o
   4  12   9      244.16      282.90     18.72 o
   5  12   9        1.77       -4.46      3.00 o
   6  12   9        5.47        7.97      4.15 o
   7  12   9        0.70       -0.06      3.30 o
   0  13   9      498.75      487.63     20.99 o
   1  13   9      368.01      383.60     18.48 o
   2  13   9      772.33      792.44     27.14 o
   3  13   9      607.84      567.74     25.95 o
   4  13   9      307.89      239.07     16.39 o
   5  13   9        1.18        1.37      3.18 o
   6  13   9        0.38        2.40      4.37 o
   2  14   9      949.00      948.03     33.44 o
   3  14   9      816.65      749.65     53.69 o
   4  14   9      600.80      625.03     44.21 o
  -1 -12  10      497.88      457.38     24.26 o
   0 -12  10      141.09      164.05     15.22 o
  -3 -11  10      409.63      455.46     22.86 o
  -2 -11  10      328.45      346.82     19.96 o
  -1 -11  10      368.16      405.59     21.90 o
   0 -11  10       33.73       34.43      7.56 o
   1 -11  10      937.05      985.63     41.21 o
   2 -11  10      367.89      404.88     23.44 o
  -4 -10  10      755.77      754.08     30.98 o
  -3 -10  10       21.46       15.02      6.98 o
  -2 -10  10       42.90       31.86      6.74 o
  -1 -10  10       49.99       38.80      9.97 o
   0 -10  10      557.14      621.06     60.25 o
   1 -10  10     1366.26     1383.57     71.29 o
   2 -10  10      455.96      464.07     29.75 o
   3 -10  10       52.13       43.20      8.52 o
   4 -10  10        5.12        1.51      9.10 o
  -5  -9  10       20.22       24.22      4.73 o
  -4  -9  10       96.89       84.90      7.17 o
  -3  -9  10       39.72       50.62      7.29 o
  -2  -9  10       38.18       37.77     13.88 o
  -1  -9  10      109.50      128.13     11.71 o
   0  -9  10      485.67      479.05     23.58 o
   1  -9  10      993.20     1025.48     40.82 o
   2  -9  10      148.37      163.61     14.32 o
   3  -9  10      175.99      173.25     14.96 o
   4  -9  10      296.07      296.17     19.69 o
  -5  -8  10      304.67      289.21     12.67 o
  -4  -8  10      125.47      123.10      8.25 o
  -3  -8  10      114.63      102.22      7.38 o
  -2  -8  10       30.55       26.21      3.99 o
  -1  -8  10      158.56      160.07     17.67 o
   0  -8  10      379.68      414.17     20.98 o
   1  -8  10      292.16      271.60     18.31 o
   2  -8  10       79.00       76.68      9.74 o
   3  -8  10       27.89       30.26      5.32 o
   4  -8  10       64.60       55.84      8.79 o
   5  -8  10      414.18      431.39     23.60 o
  -6  -7  10      862.06      863.26     26.83 o
  -5  -7  10     1620.66     1681.42     45.78 o
  -4  -7  10      146.63      133.81     11.63 o
  -3  -7  10      585.04      559.69     18.92 o
  -2  -7  10       45.05       43.31      4.91 o
  -1  -7  10      960.58      931.74     27.59 o
   0  -7  10      361.44      360.04     13.68 o
   1  -7  10       56.19       72.24     20.76 o
   2  -7  10       11.46       17.67      4.03 o
   3  -7  10        0.29        1.27      2.81 o
   4  -7  10       27.27       33.35      8.49 o
   5  -7  10      322.43      325.28     17.23 o
   6  -7  10      527.10      557.12     24.35 o
  -6  -6  10     1018.58     1007.66     30.11 o
  -5  -6  10      359.30      334.96     13.58 o
  -4  -6  10      164.64      183.78      9.74 o
  -3  -6  10      172.45      180.17      9.50 o
  -2  -6  10      248.90      216.21     10.11 o
  -1  -6  10     2982.15     2968.23     74.67 o
   0  -6  10      495.99      509.06     17.28 o
   1  -6  10      116.07      128.82      6.72 o
   2  -6  10      217.70      205.31     16.53 o
   3  -6  10      135.05       90.40      7.83 o
   4  -6  10      382.26      370.86     15.75 o
   5  -6  10       59.16       86.03     17.00 o
   6  -6  10      437.83      444.52     23.45 o
   7  -6  10       14.41        9.30      6.79 o
  -6  -5  10      123.72      120.29      8.99 o
  -5  -5  10       61.58       65.93      6.30 o
  -4  -5  10        5.42        5.71      2.72 o
  -3  -5  10      260.74      267.20     12.07 o
  -2  -5  10      783.86      801.93     31.61 o
  -1  -5  10     2789.91     2691.46     68.10 o
   0  -5  10      958.67      915.11     23.13 o
   1  -5  10      926.29      937.71     23.78 o
   2  -5  10        0.62        2.64      3.73 o
   3  -5  10      229.02      244.51     11.73 o
   4  -5  10      720.39      706.43     23.80 o
   5  -5  10     1064.50     1102.48     42.34 o
   6  -5  10      156.56      135.41     12.72 o
   7  -5  10       24.81       33.19      9.16 o
  -6  -4  10       93.84       88.53      7.18 o
  -5  -4  10        7.40        4.29      2.75 o
  -4  -4  10       15.29       12.27      3.17 o
  -3  -4  10       12.85       11.69      4.82 o
  -2  -4  10      421.99      417.19     16.25 o
  -1  -4  10      719.27      703.23     21.78 o
   0  -4  10     2527.78     2524.32     55.14 o
   1  -4  10     1196.82     1154.47     33.11 o
   2  -4  10      969.91      937.26     28.28 o
   3  -4  10      640.54      664.20     20.87 o
   4  -4  10     1784.38     1742.36     45.22 o
   5  -4  10     1050.52     1056.64     40.38 o
   6  -4  10      102.35      106.30     10.17 o
   7  -4  10       32.61       24.14      7.01 o
  -6  -3  10       81.06       82.95      7.01 o
  -5  -3  10       14.75       14.71      3.50 o
  -4  -3  10        9.47       12.83      3.10 o
  -3  -3  10       27.28       30.25      8.30 o
  -2  -3  10      127.85      150.24      8.31 o
  -1  -3  10      266.19      259.89     10.86 o
   0  -3  10     2752.11     2633.81     57.38 o
   1  -3  10     1208.78     1179.52     33.38 o
   2  -3  10      828.73      780.96     22.96 o
   3  -3  10      599.51      593.80     18.93 o
   4  -3  10      563.88      583.61     21.44 o
   5  -3  10      981.13      943.85     34.04 o
   6  -3  10      400.69      386.99     21.31 o
   7  -3  10      105.81      118.04     13.44 o
   8  -3  10      180.48      190.99     20.13 o
  -6  -2  10      286.07      289.29     12.87 o
  -5  -2  10      148.46      157.91      9.14 o
  -4  -2  10       44.71       41.90      5.03 o
  -3  -2  10      398.13      382.96     14.27 o
  -2  -2  10     1110.37     1071.72     30.53 o
  -1  -2  10       30.83       37.82      3.82 o
   0  -2  10     1088.07     1121.46     31.63 o
   1  -2  10     1110.29     1119.87     29.86 o
   2  -2  10     1495.66     1542.66     39.08 o
   3  -2  10      532.42      558.50     20.12 o
   4  -2  10      628.66      680.10     20.85 o
   5  -2  10      336.19      342.51     16.29 o
   6  -2  10       53.43       87.32      8.71 o
   7  -2  10      219.75      231.93     18.18 o
   8  -2  10      280.44      290.21     20.92 o
  -6  -1  10      278.11      269.92     12.54 o
  -5  -1  10      245.26      215.83     10.73 o
  -4  -1  10      475.16      508.92     17.83 o
  -3  -1  10     1839.35     1867.51     57.69 o
  -2  -1  10     1057.43     1047.96     39.03 o
  -1  -1  10      519.16      558.26     15.55 o
   0  -1  10      683.34      711.06     26.07 o
   1  -1  10       53.92       48.16      4.94 o
   2  -1  10     1087.37     1026.06     33.98 o
   3  -1  10      558.12      581.12     23.89 o
   4  -1  10      279.64      317.38     24.94 o
   5  -1  10        1.81        2.18      2.86 o
   6  -1  10       65.69       53.96      6.95 o
   7  -1  10      172.61      144.36     27.18 o
   8  -1  10      134.18      142.72     14.25 o
  -6   0  10      195.69      193.27     16.45 o
  -5   0  10      519.55      558.13     24.52 o
  -4   0  10      798.40      750.13     38.15 o
  -3   0  10     1193.44     1193.01     40.88 o
  -2   0  10     1692.48     1683.21     45.00 o
  -1   0  10      430.80      444.49     17.92 o
   0   0  10       90.76       69.84      5.43 o
   1   0  10      145.66      154.77      8.83 o
   2   0  10       47.31       58.61      5.15 o
   3   0  10      954.38      945.21     26.34 o
   4   0  10      167.56      141.65      7.91 o
   5   0  10      135.97      147.04     10.99 o
   6   0  10        3.23       -2.17      2.80 o
   7   0  10        3.59        1.33      3.41 o
   8   0  10      191.41      225.51     17.41 o
   9   0  10      358.59      289.19     29.24 o
  -6   1  10      130.55      133.70      9.30 o
  -5   1  10       46.73       34.26      5.48 o
  -4   1  10      340.62      366.81     14.49 o
  -3   1  10      825.65      835.25     31.93 o
  -2   1  10     1488.69     1388.02     38.32 o
  -1   1  10      472.22      500.61     13.87 o
   0   1  10      195.04      202.53     10.85 o
   1   1  10      988.91     1007.81     37.96 o
   2   1  10      411.25      391.11     13.52 o
   3   1  10     3048.39     3027.10     72.07 o
   4   1  10     1090.04     1006.88     27.83 o
   5   1  10      277.03      253.75     13.04 o
   6   1  10        3.55       -1.13      2.78 o
   7   1  10       68.07       96.56     11.24 o
   8   1  10      522.22      503.06     27.84 o
   9   1  10       91.65      111.14     13.31 o
  -6   2  10       18.32        9.91      4.32 o
  -5   2  10       93.02       82.04      7.43 o
  -4   2  10      588.50      561.01     26.19 o
  -3   2  10      589.66      592.68     19.97 o
  -2   2  10      352.77      376.34     29.02 o
  -1   2  10       33.22       20.76      3.04 o
   0   2  10      592.96      539.91     16.80 o
   1   2  10     1675.48     1702.40     43.35 o
   2   2  10     1547.67     1509.08     38.77 o
   3   2  10     4106.78     4064.77     95.51 o
   4   2  10      161.20      139.32      7.70 o
   5   2  10      759.87      740.87     26.68 o
   6   2  10      262.66      283.23     14.16 o
   7   2  10      484.24      530.21     69.57 o
   8   2  10      880.24      917.21     51.08 o
   9   2  10      276.89      327.09     21.49 o
  -6   3  10       19.64       16.03      4.48 o
  -5   3  10      288.08      281.21     19.22 o
  -4   3  10      287.06      351.22     14.67 o
  -3   3  10      120.53      117.03      8.21 o
  -2   3  10        0.91        3.37      2.35 o
  -1   3  10       62.38       53.18      5.04 o
   0   3  10      191.22      173.04      8.52 o
   1   3  10      653.20      619.82     18.81 o
   2   3  10      989.45      980.95     26.98 o
   3   3  10     1783.95     1789.84     45.18 o
   4   3  10      253.70      237.83      9.96 o
   5   3  10     1055.22     1010.55     47.94 o
   6   3  10      542.45      566.82     32.84 o
   7   3  10      819.27      842.49     53.26 o
   8   3  10     1117.47     1130.60     98.96 o
   9   3  10      344.18      392.15     49.13 o
  -5   4  10      487.19      512.14     19.68 o
  -4   4  10       63.35       56.62      6.50 o
  -3   4  10      191.25      183.08     10.52 o
  -2   4  10        0.78        2.36      2.40 o
  -1   4  10      108.44      108.50     10.23 o
   0   4  10       54.10       43.28      5.00 o
   1   4  10      182.58      192.12      8.14 o
   2   4  10      881.03      869.95     24.83 o
   3   4  10      178.35      160.42      8.22 o
   4   4  10       94.89      105.91      6.82 o
   5   4  10       69.19       77.03      7.50 o
   6   4  10      425.12      436.57     20.53 o
   7   4  10     1344.82     1441.15    126.39 o
   8   4  10      719.36      829.21     50.73 o
   9   4  10      271.37      295.41     20.46 o
  -5   5  10      747.99      768.89     42.41 o
  -4   5  10      577.08      600.89     32.88 o
  -3   5  10      563.38      556.07     17.75 o
  -2   5  10      475.46      472.61     14.71 o
  -1   5  10       29.57       29.96      4.26 o
   0   5  10       34.03       36.01      5.31 o
   1   5  10      510.55      463.17     16.21 o
   2   5  10      283.95      279.24     10.06 o
   3   5  10       24.36       18.98      3.30 o
   4   5  10       43.44       34.91      9.08 o
   5   5  10      153.96      173.05     22.39 o
   6   5  10     2535.06     2644.68    138.79 o
   7   5  10      234.71      229.73     16.82 o
   8   5  10      397.55      403.63     72.36 o
   9   5  10       16.65       21.61      7.33 o
  -5   6  10      953.69      994.76     32.31 o
  -4   6  10      959.65      948.39     30.55 o
  -3   6  10      656.79      684.78     23.50 o
  -2   6  10      156.02      156.38      8.86 o
  -1   6  10      510.48      529.79     15.84 o
   0   6  10      531.36      536.48     15.88 o
   1   6  10     1608.27     1639.43     37.66 o
   2   6  10      215.61      233.99     12.87 o
   3   6  10      320.22      310.69     15.97 o
   4   6  10      221.88      248.22     11.32 o
   5   6  10      174.27      181.94     11.21 o
   6   6  10      498.16      496.05     42.75 o
   7   6  10       88.14      107.67     12.12 o
   8   6  10       54.38       63.61     13.59 o
   9   6  10       19.19        8.15      8.50 o
  -4   7  10      454.37      439.05     18.22 o
  -3   7  10      116.80      109.49     11.05 o
  -2   7  10      268.95      277.76     11.85 o
  -1   7  10      901.26      903.74     21.45 o
   0   7  10     2085.02     2040.21     46.15 o
   1   7  10     1846.70     1876.25     42.81 o
   2   7  10      689.67      695.20     38.39 o
   3   7  10      586.97      616.27     17.62 o
   4   7  10      602.42      579.10     20.84 o
   5   7  10      261.30      254.66     11.84 o
   6   7  10      762.66      873.64     41.37 o
   7   7  10       21.05       10.10     15.84 o
   8   7  10      130.48      102.35     19.62 o
   9   7  10       11.45       -0.71      5.56 o
  -4   8  10      202.35      188.89     12.25 o
  -3   8  10        2.49       -0.42      3.28 o
  -2   8  10      225.99      220.66     11.08 o
  -1   8  10      632.25      584.57     17.76 o
   0   8  10     1573.66     1569.95     37.25 o
   1   8  10      959.73      987.85     25.55 o
   2   8  10      116.44      131.40      7.49 o
   3   8  10      133.39      118.32      7.47 o
   4   8  10      626.93      601.20     23.44 o
   5   8  10     1741.27     1762.86     47.24 o
   6   8  10      760.88      753.00     51.57 o
   7   8  10      384.47      436.60     28.41 o
   8   8  10       12.61        7.56      7.48 o
  -3   9  10       20.11       23.84      5.13 o
  -2   9  10       60.94       52.80      8.44 o
  -1   9  10      126.35      133.14      8.75 o
   0   9  10      825.51      847.28     24.20 o
   1   9  10       14.38       20.78      3.65 o
   2   9  10      259.60      228.92     10.01 o
   3   9  10      125.74      115.11     10.37 o
   4   9  10      525.95      544.96     19.41 o
   5   9  10      653.38      630.90     25.86 o
   6   9  10     1000.31     1001.68     81.25 o
   7   9  10      714.67      691.90     89.21 o
   8   9  10        1.42       -7.02      3.75 o
  -2  10  10       87.05       90.11      9.47 o
  -1  10  10      315.46      303.06     13.19 o
   0  10  10       92.94      105.95      7.46 o
   1  10  10      193.42      192.11      9.75 o
   2  10  10       64.74       52.85      6.45 o
   3  10  10      109.79      116.00     13.41 o
   4  10  10        0.55        0.99      3.17 o
   5  10  10      182.61      238.67     34.01 o
   6  10  10      735.93      662.84     39.92 o
   7  10  10      709.71      741.54     68.75 o
   8  10  10        2.52        6.74      4.86 o
  -2  11  10      343.34      394.35     21.60 o
  -1  11  10      660.02      689.46     23.68 o
   0  11  10      120.90      135.00     14.86 o
   1  11  10        8.72        5.18      3.70 o
   2  11  10        0.38        1.50      3.62 o
   3  11  10        0.41        1.39      3.18 o
   4  11  10       58.25       82.35      8.10 o
   5  11  10      108.37       84.48      9.83 o
   6  11  10      110.46      151.24     12.67 o
   7  11  10      186.49      161.36     15.49 o
   0  12  10      226.14      203.41     14.75 o
   1  12  10      336.21      343.79     17.37 o
   2  12  10      125.88      125.29     11.74 o
   3  12  10      332.00      349.46     18.48 o
   4  12  10      284.31      246.45     16.26 o
   5  12  10      231.21      268.36     27.06 o
   6  12  10        8.59        4.54      5.99 o
   1  13  10      275.78      247.21     15.52 o
   2  13  10      199.67      173.49     12.20 o
   3  13  10      691.65      697.69     30.37 o
   4  13  10     1145.09     1159.85     64.30 o
   5  13  10      497.44      461.94     35.68 o
  -1 -11  11      573.36      616.14     40.77 o
   0 -11  11        3.03        1.97      5.17 o
   1 -11  11      674.01      658.14     31.82 o
  -3 -10  11      420.84      386.02     37.93 o
  -2 -10  11      188.28      197.76     14.95 o
  -1 -10  11       21.49       11.95      5.28 o
   0 -10  11       75.15       66.60     10.15 o
   1 -10  11      396.44      381.67     36.77 o
   2 -10  11      799.53      821.15     58.74 o
   3 -10  11      495.24      446.13     27.67 o
  -4  -9  11       45.82       46.28      7.55 o
  -3  -9  11      296.75      334.83     18.30 o
  -2  -9  11        1.01        2.05      8.51 o
  -1  -9  11        2.33        3.98      3.61 o
   0  -9  11       36.71       41.69      8.12 o
   1  -9  11      239.44      241.22     17.40 o
   2  -9  11      327.49      299.69     19.24 o
   3  -9  11      220.88      224.75     58.42 o
   4  -9  11       46.49       43.55     14.92 o
  -5  -8  11      338.78      323.78     14.07 o
  -4  -8  11      738.04      766.51     24.85 o
  -3  -8  11      589.40      557.05     19.57 o
  -2  -8  11       46.28       50.29      6.99 o
  -1  -8  11       11.23        9.73      3.97 o
   0  -8  11      118.43      103.92     11.09 o
   1  -8  11       32.89       46.04      8.04 o
   2  -8  11      176.38      149.66     13.64 o
   3  -8  11        0.61        2.88      4.68 o
   4  -8  11        3.30        7.07      5.29 o
   5  -8  11       95.49       76.36     22.72 o
  -5  -7  11     1377.55     1358.84     44.66 o
  -4  -7  11      741.96      718.45     23.62 o
  -3  -7  11      570.64      563.89     19.59 o
  -2  -7  11       11.42       11.52      3.17 o
  -1  -7  11      301.94      286.75     12.44 o
   0  -7  11      469.78      492.07     17.53 o
   1  -7  11      251.73      227.11     15.41 o
   2  -7  11       89.64       81.19     10.01 o
   3  -7  11       16.06       28.99     10.09 o
   4  -7  11        0.20        1.85      5.60 o
   5  -7  11      114.08      114.02     12.78 o
  -5  -6  11      691.83      659.41     23.33 o
  -4  -6  11      499.93      462.10     17.22 o
  -3  -6  11      327.67      293.09     12.60 o
  -2  -6  11      681.84      639.36     21.20 o
  -1  -6  11     1115.86     1095.93     32.01 o
   0  -6  11     1147.69     1117.85     32.48 o
   1  -6  11      617.37      643.96     21.20 o
   2  -6  11      643.90      653.02     22.71 o
   3  -6  11       17.54        7.66      3.69 o
   4  -6  11       43.30       41.56      6.15 o
   5  -6  11        6.30        1.19      4.37 o
   6  -6  11      198.54      202.12     16.30 o
  -6  -5  11      113.52      113.75      8.50 o
  -5  -5  11      529.85      493.85     18.06 o
  -4  -5  11      134.61      131.18      8.66 o
  -3  -5  11      209.81      185.97      9.93 o
  -2  -5  11      884.73      784.60     24.54 o
  -1  -5  11      235.42      260.39     15.14 o
   0  -5  11     1650.54     1683.33     45.47 o
   1  -5  11     1015.74      997.76     25.50 o
   2  -5  11      309.61      304.66     13.48 o
   3  -5  11      113.65       98.02      8.12 o
   4  -5  11       35.50       47.26      7.84 o
   5  -5  11      676.58      689.62     30.56 o
   6  -5  11     1407.69     1342.53     50.98 o
   7  -5  11       67.01       63.97     13.10 o
  -6  -4  11      243.75      243.97     12.05 o
  -5  -4  11      191.40      211.24     12.05 o
  -4  -4  11       13.76       11.52      3.55 o
  -3  -4  11        1.13        1.87      2.40 o
  -2  -4  11      273.69      274.11     21.54 o
  -1  -4  11      126.99      117.40      9.87 o
   0  -4  11     1127.61     1111.19     32.03 o
   1  -4  11      167.22      170.23      9.75 o
   2  -4  11      129.69      121.95      8.54 o
   3  -4  11      532.81      561.79     37.69 o
   4  -4  11      505.72      538.10     18.73 o
   5  -4  11     1624.30     1519.81     50.08 o
   6  -4  11      391.89      388.04     19.22 o
   7  -4  11      126.30      133.64     15.10 o
  -6  -3  11      381.16      387.31     15.71 o
  -5  -3  11       16.19        8.55      4.95 o
  -4  -3  11        4.76        4.57      2.68 o
  -3  -3  11        9.51       14.00      4.11 o
  -2  -3  11      115.06      102.36      8.01 o
  -1  -3  11      247.98      243.08     10.88 o
   0  -3  11      362.84      362.73     11.99 o
   1  -3  11      106.43      107.23      7.67 o
   2  -3  11       61.30       56.23      5.69 o
   3  -3  11      540.39      544.33     18.26 o
   4  -3  11      636.46      602.12     20.02 o
   5  -3  11     1251.72     1149.44     44.75 o
   6  -3  11      419.00      431.26     20.21 o
   7  -3  11      211.49      161.66     16.13 o
  -6  -2  11      490.99      475.03     18.06 o
  -5  -2  11      140.93      151.52     10.57 o
  -4  -2  11      185.40      171.23      9.79 o
  -3  -2  11       29.92       29.35      4.39 o
  -2  -2  11      499.71      509.91     17.74 o
  -1  -2  11      720.91      721.80     22.77 o
   0  -2  11     1032.04      975.95     24.70 o
   1  -2  11       52.12       59.38      5.60 o
   2  -2  11      109.60      117.96      7.58 o
   3  -2  11       62.09       66.42      6.18 o
   4  -2  11      826.15      804.72     24.25 o
   5  -2  11     1076.80     1036.76     51.27 o
   6  -2  11      256.61      245.62     14.71 o
   7  -2  11       79.25       80.26     11.37 o
   8  -2  11       87.84       85.37     12.36 o
  -6  -1  11      501.23      492.29     18.74 o
  -5  -1  11      210.24      226.65     11.65 o
  -4  -1  11      238.29      231.47     11.32 o
  -3  -1  11      161.78      180.30      9.80 o
  -2  -1  11     1510.05     1440.38     39.94 o
  -1  -1  11     2932.52     2856.93     72.47 o
   0  -1  11     1892.94     2036.38     53.44 o
   1  -1  11      248.35      198.59      9.43 o
   2  -1  11        6.34        3.89      2.53 o
   3  -1  11       12.93       13.34      3.30 o
   4  -1  11      562.90      563.09     18.69 o
   5  -1  11      226.90      219.57     14.86 o
   6  -1  11       97.25      109.85     12.63 o
   7  -1  11        0.93        1.11      5.26 o
   8  -1  11       22.65       22.16      6.81 o
  -6   0  11      155.29      151.54     10.16 o
  -5   0  11      158.51      154.15      9.87 o
  -4   0  11      323.00      348.55     14.40 o
  -3   0  11      793.68      762.01     24.37 o
  -2   0  11     2259.99     2091.86     55.16 o
  -1   0  11     1845.97     1917.45     50.92 o
   0   0  11      574.64      544.50     17.45 o
   1   0  11     2868.25     2832.23     84.26 o
   2   0  11        7.41        5.24      2.63 o
   3   0  11     1526.64     1578.47     46.18 o
   4   0  11       36.18       52.40      5.47 o
   5   0  11       76.86       93.46     10.68 o
   6   0  11      121.66       96.71      9.27 o
   7   0  11       49.74       39.01      7.82 o
   8   0  11        0.71        3.29      4.45 o
  -6   1  11       15.06       14.22     10.86 o
  -5   1  11       21.53       28.77      6.01 o
  -4   1  11        6.27        5.43      3.53 o
  -3   1  11      723.43      726.70     27.41 o
  -2   1  11     1024.62     1024.52     31.45 o
  -1   1  11      701.15      724.57     23.13 o
   0   1  11      624.48      658.90     20.08 o
   1   1  11     1055.28      962.22     35.62 o
   2   1  11     1294.91     1399.20     36.82 o
   3   1  11     1900.92     1921.96     48.89 o
   4   1  11      187.25      199.88      9.62 o
   5   1  11      109.31      108.90      9.33 o
   6   1  11       31.63       55.00      7.16 o
   7   1  11       29.83       16.46     10.21 o
   8   1  11      275.05      209.59     17.39 o
  -5   2  11       23.23       21.34      4.71 o
  -4   2  11       28.68       33.58      8.13 o
  -3   2  11      494.27      504.70     23.02 o
  -2   2  11      356.84      363.92     29.64 o
  -1   2  11      219.39      214.33     10.23 o
   0   2  11        8.96       10.06      2.93 o
   1   2  11      241.28      264.98     14.26 o
   2   2  11      769.28      750.97     23.09 o
   3   2  11     1409.71     1393.56     36.80 o
   4   2  11      882.64      944.42     26.96 o
   5   2  11      609.88      638.98     24.66 o
   6   2  11      173.44      175.44     11.67 o
   7   2  11      137.12      154.83     14.57 o
   8   2  11      218.14      201.59     16.92 o
  -5   3  11      255.60      276.36     15.92 o
  -4   3  11      239.20      236.98     12.55 o
  -3   3  11      234.90      252.99     12.71 o
  -2   3  11       55.30       61.26     12.78 o
  -1   3  11        0.32       -3.15      2.27 o
   0   3  11       68.99       54.94      5.38 o
   1   3  11        0.50       -0.26      2.25 o
   2   3  11      395.78      408.31     14.53 o
   3   3  11     1098.42     1111.73     30.74 o
   4   3  11     2649.52     2519.19     62.29 o
   5   3  11      129.67      133.65     10.05 o
   6   3  11      103.92      119.15      9.61 o
   7   3  11      313.12      334.95     21.17 o
   8   3  11      507.23      554.25     30.12 o
   9   3  11      408.81      400.11     24.81 o
  -5   4  11      431.02      431.68     18.07 o
  -4   4  11      392.65      394.17     16.61 o
  -3   4  11      763.63      798.54     28.55 o
  -2   4  11       61.02       67.96      6.88 o
  -1   4  11      127.17      125.75      8.15 o
   0   4  11       29.94       19.40      3.75 o
   1   4  11      166.74      147.93      9.19 o
   2   4  11      788.55      800.44     23.67 o
   3   4  11      547.20      546.13     17.74 o
   4   4  11      345.26      356.86     15.39 o
   5   4  11      148.97      170.50     11.19 o
   6   4  11       69.87       73.91      9.97 o
   7   4  11     1286.36     1409.10     77.86 o
   8   4  11      803.87      835.10     49.96 o
   9   4  11      693.41      737.21     42.31 o
  -5   5  11      322.56      364.26     16.85 o
  -4   5  11     1093.62     1073.76     36.45 o
  -3   5  11      892.61      833.05     27.41 o
  -2   5  11      489.39      522.09     17.19 o
  -1   5  11      127.26      124.79      7.50 o
   0   5  11      252.57      253.99     11.77 o
   1   5  11      722.96      714.89     19.82 o
   2   5  11      682.61      742.68     22.45 o
   3   5  11       13.33       10.08      3.19 o
   4   5  11      215.18      175.82     11.39 o
   5   5  11      284.56      260.76     13.76 o
   6   5  11     1075.54     1174.16    116.75 o
   7   5  11      121.13      118.54     16.93 o
   8   5  11      413.47      473.92     30.55 o
  -4   6  11      480.87      502.08     20.08 o
  -3   6  11      307.90      317.99     14.85 o
  -2   6  11      644.36      663.24     19.56 o
  -1   6  11      210.17      224.75     10.03 o
   0   6  11      583.52      551.69     16.61 o
   1   6  11      761.65      757.01     24.15 o
   2   6  11     1363.02     1341.61     42.24 o
   3   6  11      579.39      608.00     21.00 o
   4   6  11       86.10       92.75      8.82 o
   5   6  11      104.27      124.20     10.00 o
   6   6  11       22.78       25.91     18.07 o
   7   6  11       12.63       19.68      6.30 o
   8   6  11      326.95      309.08     41.24 o
  -4   7  11      156.88      160.93     11.62 o
  -3   7  11      195.06      210.19     12.67 o
  -2   7  11      158.89      172.63     12.27 o
  -1   7  11        4.29        4.25      3.45 o
   0   7  11      358.35      372.42     13.11 o
   1   7  11     1334.56     1354.96     34.59 o
   2   7  11     2458.61     2430.46     54.41 o
   3   7  11      511.12      483.96     20.71 o
   4   7  11      127.04      135.37     19.54 o
   5   7  11      353.73      385.42     17.73 o
   6   7  11      169.58      191.16     16.49 o
   7   7  11     1015.15     1006.08    123.10 o
   8   7  11      151.57      154.86     19.40 o
  -3   8  11        4.10        2.31      3.78 o
  -2   8  11       34.36       34.56      5.23 o
  -1   8  11       22.72       14.83      4.62 o
   0   8  11      319.18      351.34     12.99 o
   1   8  11     1212.16     1205.56     30.59 o
   2   8  11      862.78      800.36     25.89 o
   3   8  11      448.13      503.49     24.40 o
   4   8  11      503.42      470.23     32.80 o
   5   8  11     1141.11     1081.35     39.62 o
   6   8  11      669.11      736.65    120.75 o
   7   8  11     1860.49     1980.68    171.30 o
   8   8  11       23.43       13.44      6.00 o
  -2   9  11        0.74       -0.61      3.26 o
  -1   9  11       41.85       33.35      5.25 o
   0   9  11      391.56      389.66     16.97 o
   1   9  11        8.33        9.95      3.31 o
   2   9  11      408.14      430.07     22.12 o
   3   9  11      294.58      275.19     13.44 o
   4   9  11      670.80      628.37     26.83 o
   5   9  11      631.37      628.27     60.94 o
   6   9  11      386.37      389.96     25.02 o
   7   9  11     1007.54     1162.42    104.42 o
   8   9  11      102.05      125.46     14.65 o
  -2  10  11      106.36      102.42     12.61 o
  -1  10  11      395.16      406.88     15.97 o
   0  10  11       35.63       30.57     11.45 o
   1  10  11      116.95      133.63     11.61 o
   2  10  11       18.66       12.12      4.19 o
   3  10  11       48.97       51.44      6.58 o
   4  10  11      152.69      171.14     11.08 o
   5  10  11      104.46       80.71     17.83 o
   6  10  11      420.04      466.02     27.27 o
   7  10  11      261.83      231.53     19.66 o
  -1  11  11      882.69      902.52     28.56 o
   0  11  11      540.49      529.16     22.49 o
   1  11  11      507.82      494.51     27.90 o
   2  11  11        9.96        8.17      4.25 o
   3  11  11        7.87        2.66      3.70 o
   4  11  11       35.12       39.74      8.95 o
   5  11  11      620.71      704.88     35.60 o
   6  11  11      121.17      126.78     12.17 o
   1  12  11      502.99      496.95     21.80 o
   2  12  11        3.55        3.66      4.32 o
   3  12  11        3.24        1.14      3.88 o
   4  12  11       54.90       67.43      9.72 o
   5  12  11      541.97      449.98     22.59 o
  -1 -10  12        0.96        2.18      4.39 o
   0 -10  12       66.05       98.03     12.57 o
   1 -10  12      430.60      428.18     24.64 o
  -3  -9  12      433.46      417.21     21.69 o
  -2  -9  12       10.29       12.03      4.99 o
  -1  -9  12        0.84        1.51      3.62 o
   0  -9  12       48.51       47.47      8.45 o
   1  -9  12      242.68      245.54     18.07 o
   2  -9  12      588.05      562.47     34.65 o
   3  -9  12      458.11      490.66     44.85 o
  -3  -8  12      662.51      730.92     24.46 o
  -2  -8  12      385.77      352.69     22.11 o
  -1  -8  12        0.39        0.46      4.65 o
   0  -8  12        4.32        4.42      4.32 o
   1  -8  12      116.24      133.62     15.71 o
   2  -8  12      277.28      279.87     18.94 o
   3  -8  12      233.79      226.67     17.55 o
   4  -8  12       20.06       16.48     11.92 o
  -4  -7  12     1072.22     1147.51     34.51 o
  -3  -7  12      587.68      628.79     21.85 o
  -2  -7  12      561.02      563.90     37.03 o
  -1  -7  12        7.87        2.72      4.54 o
   0  -7  12      220.05      222.83     17.19 o
   1  -7  12      390.02      370.54     50.78 o
   2  -7  12      205.09      240.61     17.16 o
   3  -7  12      222.67      235.90     17.16 o
   4  -7  12       10.98        9.81      5.43 o
   5  -7  12       10.87        7.05      5.66 o
  -4  -6  12      633.48      627.42     21.98 o
  -3  -6  12      284.40      349.85     14.63 o
  -2  -6  12      221.83      215.40     15.50 o
  -1  -6  12       68.36       72.89      7.90 o
   0  -6  12      630.06      611.87     20.93 o
   1  -6  12      671.89      677.66     22.53 o
   2  -6  12      815.58      794.15     57.70 o
   3  -6  12      273.04      270.02     30.56 o
   4  -6  12        2.10        0.31      4.29 o
   5  -6  12       39.65       21.90      9.25 o
  -5  -5  12      393.06      366.78     15.50 o
  -4  -5  12      186.80      177.81     10.49 o
  -3  -5  12       12.66        6.63      3.39 o
  -2  -5  12       25.94       32.24      4.61 o
  -1  -5  12       46.16       48.07      5.77 o
   0  -5  12     1220.06     1208.94     35.21 o
   1  -5  12     1265.77     1270.73     36.64 o
   2  -5  12      731.25      768.35     37.36 o
   3  -5  12      341.42      328.71     14.94 o
   4  -5  12      108.19       98.41     11.04 o
   5  -5  12        2.30        2.26      4.53 o
   6  -5  12     1265.21     1294.04     51.97 o
  -5  -4  12      146.43      131.41      9.42 o
  -4  -4  12      122.61      110.43     17.58 o
  -3  -4  12        4.13        5.63      4.92 o
  -2  -4  12       20.67        7.95      5.77 o
  -1  -4  12      255.06      232.98     11.17 o
   0  -4  12      460.38      469.78     27.21 o
   1  -4  12      464.95      510.36     18.47 o
   2  -4  12      252.14      238.63     12.13 o
   3  -4  12      240.67      247.23     12.57 o
   4  -4  12      157.04      168.71     10.23 o
   5  -4  12      760.08      721.58     29.26 o
   6  -4  12      590.66      605.10     26.76 o
  -5  -3  12      356.88      346.01     14.98 o
  -4  -3  12      623.89      611.12     21.27 o
  -3  -3  12      143.60      135.45      9.65 o
  -2  -3  12        0.71        1.62      2.37 o
  -1  -3  12       23.11       17.46      3.67 o
   0  -3  12        6.46        2.99      2.75 o
   1  -3  12      864.07      904.36     47.28 o
   2  -3  12       24.45       33.19      6.90 o
   3  -3  12        4.58       -2.36      2.11 o
   4  -3  12       98.08      101.10      8.05 o
   5  -3  12      675.57      662.20     27.03 o
   6  -3  12      923.77      904.43     34.20 o
   7  -3  12      480.12      494.91     29.43 o
  -5  -2  12      719.06      683.74     23.63 o
  -4  -2  12      921.56      881.18     27.96 o
  -3  -2  12        9.36       23.59      4.42 o
  -2  -2  12      124.54      116.19      8.39 o
  -1  -2  12       46.54       53.39      5.84 o
   0  -2  12      293.74      313.10     13.33 o
   1  -2  12      741.87      706.46     23.16 o
   2  -2  12      135.52      126.35      8.24 o
   3  -2  12       31.28       33.28      6.72 o
   4  -2  12       25.57       28.10      4.59 o
   5  -2  12      430.07      403.87     19.23 o
   6  -2  12      534.98      522.29     23.26 o
   7  -2  12      402.81      412.62     28.36 o
  -5  -1  12      349.10      379.37     16.07 o
  -4  -1  12      221.86      219.16     17.84 o
  -3  -1  12      290.77      294.60     13.07 o
  -2  -1  12     1098.71     1135.37     43.98 o
  -1  -1  12      969.21      986.37     29.75 o
   0  -1  12      429.46      432.73     20.51 o
   1  -1  12        4.02        7.75      2.95 o
   2  -1  12        0.51        4.23      2.66 o
   3  -1  12      129.13      129.27      8.30 o
   4  -1  12      621.36      649.38     25.37 o
   5  -1  12      118.88      111.30     10.21 o
   6  -1  12      262.24      243.79     19.40 o
   7  -1  12       90.52       85.17     14.65 o
  -5   0  12      150.33      162.32     10.71 o
  -4   0  12       15.58        7.22      3.42 o
  -3   0  12      392.05      403.90     16.04 o
  -2   0  12      883.22      870.88     27.36 o
  -1   0  12     1559.55     1471.06     41.28 o
   0   0  12      533.42      611.48     26.65 o
   1   0  12      193.77      164.17      9.12 o
   2   0  12      406.53      403.50     14.80 o
   3   0  12     1393.05     1420.71     38.36 o
   4   0  12      996.20      978.37     28.72 o
   5   0  12      275.54      232.04     24.04 o
   6   0  12      240.40      258.74     14.76 o
   7   0  12       16.28       12.80      5.49 o
   8   0  12       57.99       57.55     10.43 o
  -5   1  12      118.38      106.13      9.04 o
  -4   1  12      130.26      117.23      9.08 o
  -3   1  12       50.44       41.45      5.42 o
  -2   1  12      278.89      298.70     13.30 o
  -1   1  12     3098.97     3131.72     79.82 o
   0   1  12     1256.71     1200.27     32.67 o
   1   1  12      641.70      702.32     28.05 o
   2   1  12      424.18      410.03     15.00 o
   3   1  12      248.50      240.65     10.90 o
   4   1  12     1684.79     1726.51     45.33 o
   5   1  12     1332.61     1345.83     44.95 o
   6   1  12      354.70      339.12     16.93 o
   7   1  12        1.97        9.33      4.77 o
   8   1  12      122.65      166.17     16.29 o
  -5   2  12        1.43       -0.12      4.30 o
  -4   2  12       84.84      107.01     15.40 o
  -3   2  12      163.33      154.53     10.14 o
  -2   2  12      434.31      482.24     18.15 o
  -1   2  12     1621.72     1511.92     43.93 o
   0   2  12      387.14      434.69     15.43 o
   1   2  12      126.40      120.26      8.84 o
   2   2  12       76.07       80.72      6.60 o
   3   2  12      121.58      142.48      8.61 o
   4   2  12     1989.02     2028.67     51.87 o
   5   2  12     1047.00     1059.11     36.84 o
   6   2  12      349.28      373.42     19.62 o
   7   2  12      166.85      194.84     27.06 o
   8   2  12      235.33      286.10     20.63 o
  -4   3  12      399.57      448.62     18.40 o
  -3   3  12      286.47      278.33     17.57 o
  -2   3  12      669.74      701.89     29.70 o
  -1   3  12      100.72      131.46     10.37 o
   0   3  12        9.08        4.69      2.92 o
   1   3  12      133.51      146.61      8.94 o
   2   3  12       50.33       53.03      5.58 o
   3   3  12       37.40       44.56      5.66 o
   4   3  12      732.27      773.83     23.77 o
   5   3  12       83.88      115.51     20.31 o
   6   3  12       93.67       82.91      8.65 o
   7   3  12      109.15      127.59     14.05 o
   8   3  12      161.54      145.51     20.58 o
  -4   4  12      714.38      752.02     26.31 o
  -3   4  12      682.10      693.77     24.41 o
  -2   4  12      675.04      701.35     35.42 o
  -1   4  12      149.23      139.04     11.10 o
   0   4  12      188.85      204.23     14.12 o
   1   4  12        2.88       -1.41      2.38 o
   2   4  12       33.12       41.17      5.80 o
   3   4  12      326.81      349.52     13.64 o
   4   4  12       17.77       16.30      4.56 o
   5   4  12       36.95       20.99      5.96 o
   6   4  12       59.24       78.59     11.17 o
   7   4  12       93.17       76.71     12.30 o
   8   4  12      120.30      110.01     13.54 o
  -4   5  12      634.20      679.52     24.91 o
  -3   5  12      383.20      406.43     17.85 o
  -2   5  12     1402.63     1428.85     41.86 o
  -1   5  12      411.91      423.08     31.83 o
   0   5  12      273.77      255.67     11.75 o
   1   5  12        9.96       22.88      4.06 o
   2   5  12      993.34      963.45     28.14 o
   3   5  12      465.85      481.60     27.03 o
   4   5  12      229.35      243.07     13.81 o
   5   5  12        2.03        5.39      3.58 o
   6   5  12        6.27       12.18      5.72 o
   7   5  12       68.01       63.02     12.75 o
   8   5  12        7.46       -2.05      3.99 o
  -3   6  12      453.65      453.21     18.92 o
  -2   6  12      831.19      857.95     25.38 o
  -1   6  12      419.46      423.36     15.71 o
   0   6  12      501.55      513.44     23.53 o
   1   6  12      352.25      414.13     14.02 o
   2   6  12     1941.72     1945.57     50.25 o
   3   6  12      930.70      928.98     31.24 o
   4   6  12      319.74      323.57     23.48 o
   5   6  12      123.62      128.79     12.76 o
   6   6  12        3.76        6.15      7.10 o
   7   6  12       93.34       96.92     12.62 o
   8   6  12      275.55      298.95     21.44 o
  -3   7  12      339.59      360.30     16.85 o
  -2   7  12      122.25      134.32     10.47 o
  -1   7  12       28.56       32.11      4.80 o
   0   7  12      146.90      140.55     11.67 o
   1   7  12      666.66      675.01     23.10 o
   2   7  12     1783.40     1802.14     42.52 o
   3   7  12      954.00     1055.26     31.91 o
   4   7  12      453.43      451.08     20.44 o
   5   7  12      214.46      211.59     14.85 o
   6   7  12      107.28      143.94     15.27 o
   7   7  12      939.06     1026.65    110.82 o
   8   7  12      377.90      431.21     57.67 o
  -2   8  12      130.92      125.77     10.46 o
  -1   8  12       28.45       36.42      6.71 o
   0   8  12        0.31        1.49      3.16 o
   1   8  12     1150.64     1124.81     35.20 o
   2   8  12      274.04      317.32     12.49 o
   3   8  12      464.76      432.00     17.43 o
   4   8  12      132.38      126.28      9.55 o
   5   8  12      326.08      371.32     26.76 o
   6   8  12      274.70      260.78     24.34 o
   7   8  12      785.03      752.51     56.04 o
  -2   9  12        5.92       -1.86      4.78 o
  -1   9  12        4.73        9.78      3.77 o
   0   9  12       47.37       45.95      6.57 o
   1   9  12      134.44      125.12      8.45 o
   2   9  12       20.78       18.46      4.79 o
   3   9  12      215.92      252.39     13.53 o
   4   9  12        4.89        1.39      3.37 o
   5   9  12      203.67      190.88     14.42 o
   6   9  12      298.55      320.20     47.83 o
   7   9  12      607.64      681.64     64.13 o
  -1  10  12       19.22       21.59      5.32 o
   0  10  12       45.27       46.45     12.33 o
   1  10  12      448.19      419.08     27.84 o
   2  10  12      469.71      491.44     27.78 o
   3  10  12       56.78       45.07      6.46 o
   4  10  12        3.06        1.88      3.50 o
   5  10  12       36.47       29.99     13.13 o
   6  10  12      326.91      325.61     23.36 o
   1  11  12      984.12      961.09     52.71 o
   2  11  12      722.37      683.26     31.63 o
   3  11  12      300.84      293.66     20.29 o
   4  11  12        1.62        9.41      5.02 o
   5  11  12       78.72       60.55      9.55 o
   0  -9  13        4.64        2.23      8.29 o
  -2  -8  13      562.84      564.62     26.97 o
  -1  -8  13      325.98      329.65     19.73 o
   0  -8  13       39.35       31.12      7.16 o
   1  -8  13      122.87      136.71     18.02 o
   2  -8  13      183.87      184.15     16.16 o
  -3  -7  13      746.14      787.74     33.44 o
  -2  -7  13      836.41      848.74     27.58 o
  -1  -7  13      168.29      186.15     28.65 o
   0  -7  13      290.25      300.64     23.28 o
   1  -7  13     1124.06     1155.63     45.52 o
   2  -7  13      277.48      235.85     17.56 o
   3  -7  13      327.75      314.47     20.74 o
   4  -7  13      272.55      264.95     30.04 o
  -3  -6  13      618.11      613.58     33.71 o
  -2  -6  13      187.36      198.55     13.46 o
  -1  -6  13      165.15      199.29     11.87 o
   0  -6  13      602.15      580.62     20.82 o
   1  -6  13      669.35      660.56     30.01 o
   2  -6  13      936.88      977.11     40.05 o
   3  -6  13     1080.47     1103.68     44.28 o
   4  -6  13      605.54      648.78     30.66 o
  -4  -5  13      210.24      198.83     11.64 o
  -3  -5  13       64.22       61.19     10.20 o
  -2  -5  13       70.70       83.01      7.59 o
  -1  -5  13       69.22       58.39      6.51 o
   0  -5  13      141.62      151.36      9.79 o
   1  -5  13      670.11      686.47     23.38 o
   2  -5  13     1457.80     1469.60     53.99 o
   3  -5  13      645.85      673.05     32.41 o
   4  -5  13      432.62      445.68     23.70 o
   5  -5  13       10.12       19.79      6.94 o
  -4  -4  13      270.52      243.22     14.95 o
  -3  -4  13        8.74       12.72      6.80 o
  -2  -4  13        2.13       -0.43      2.48 o
  -1  -4  13        0.71       -0.66      2.39 o
   0  -4  13       17.14        8.22      3.25 o
   1  -4  13      337.16      337.94     14.73 o
   2  -4  13      705.95      786.10     33.31 o
   3  -4  13       60.79       52.72      6.64 o
   4  -4  13       51.25       50.74     10.23 o
   5  -4  13      328.76      332.38     18.66 o
   6  -4  13      550.82      510.95     26.09 o
  -4  -3  13      338.04      356.85     15.49 o
  -3  -3  13      105.24       99.03      8.39 o
  -2  -3  13        1.32       -2.02      2.21 o
  -1  -3  13        8.77        8.61      2.96 o
   0  -3  13       15.48       19.53      4.11 o
   1  -3  13      425.51      397.70     26.78 o
   2  -3  13      377.50      393.50     26.73 o
   3  -3  13       13.73       12.28      6.77 o
   4  -3  13       18.71       15.38      4.91 o
   5  -3  13       24.29       23.75      7.49 o
   6  -3  13      208.81      210.57     28.17 o
  -4  -2  13      666.52      711.68     48.69 o
  -3  -2  13      339.41      335.55     24.32 o
  -2  -2  13       93.91       95.15      8.09 o
  -1  -2  13      417.34      415.35     16.45 o
   0  -2  13      437.27      454.04     17.51 o
   1  -2  13     1394.78     1406.52     50.63 o
   2  -2  13       17.01       17.35      3.90 o
   3  -2  13        0.37        3.96      2.90 o
   4  -2  13        9.61        8.06      3.56 o
   5  -2  13       23.79       22.43      5.80 o
   6  -2  13      114.04      113.17     11.52 o
   7  -2  13      704.38      751.01     40.71 o
  -4  -1  13      587.59      613.21     22.32 o
  -3  -1  13      310.63      311.78     14.07 o
  -2  -1  13      179.91      184.36     10.86 o
  -1  -1  13      594.90      576.02     20.52 o
   0  -1  13     2304.09     2358.69     62.56 o
   1  -1  13      342.12      323.31     13.46 o
   2  -1  13      241.56      247.70     11.62 o
   3  -1  13        1.67        3.08      2.66 o
   4  -1  13       92.62       99.49      8.09 o
   5  -1  13      360.28      349.72     18.22 o
   6  -1  13      270.23      333.53     18.22 o
   7  -1  13      274.37      298.94     75.69 o
  -4   0  13      255.67      289.86     20.10 o
  -3   0  13       45.41       32.83      5.12 o
  -2   0  13        0.55        6.69      3.91 o
  -1   0  13      563.28      572.25     20.57 o
   0   0  13      675.50      594.95     33.50 o
   1   0  13     1265.46     1361.17     63.74 o
   2   0  13      489.71      472.69     18.89 o
   3   0  13       45.83       49.89      5.81 o
   4   0  13      356.09      367.98     14.84 o
   5   0  13      740.95      788.05     60.70 o
   6   0  13      543.55      553.95     24.45 o
   7   0  13      267.46      275.53     21.37 o
  -4   1  13       18.63       16.41      4.54 o
  -3   1  13       19.11       13.27      3.98 o
  -2   1  13        3.65        5.40      3.87 o
  -1   1  13       58.56       54.68      6.44 o
   0   1  13      275.17      313.66     16.07 o
   1   1  13      230.15      195.53     10.46 o
   2   1  13      492.12      478.58     17.02 o
   3   1  13      285.30      312.24     13.28 o
   4   1  13      608.06      589.64     27.95 o
   5   1  13     1285.07     1319.53     45.21 o
   6   1  13      694.88      748.62     29.57 o
   7   1  13      298.46      309.54     34.97 o
  -4   2  13       14.49        4.63      6.61 o
  -3   2  13       17.04       10.21      4.76 o
  -2   2  13       36.18       42.13      6.59 o
  -1   2  13      103.62      139.13     10.45 o
   0   2  13       26.18       43.78      6.79 o
   1   2  13       38.50       62.89      7.24 o
   2   2  13      258.32      253.80     11.69 o
   3   2  13      553.94      558.39     19.25 o
   4   2  13      708.69      724.18     27.98 o
   5   2  13      723.52      776.88     29.97 o
   6   2  13      627.95      537.49     26.91 o
   7   2  13      406.85      479.86     28.21 o
  -4   3  13      251.56      265.97     18.43 o
  -3   3  13      114.29      118.90      9.80 o
  -2   3  13      789.82      728.06     25.19 o
  -1   3  13      308.33      329.53     13.92 o
   0   3  13      273.93      301.52     23.72 o
   1   3  13       12.60       12.88      3.63 o
   2   3  13        3.68        0.34      2.40 o
   3   3  13       40.77       44.29      7.30 o
   4   3  13      607.42      596.04     25.69 o
   5   3  13      701.68      672.75     27.09 o
   6   3  13      419.43      485.02     48.31 o
   7   3  13       68.86       57.33     10.38 o
  -3   4  13      448.90      425.84     22.98 o
  -2   4  13     1317.31     1271.34     47.75 o
  -1   4  13     1355.44     1347.94     47.95 o
   0   4  13      773.14      651.58     26.15 o
   1   4  13       10.60        7.50      3.67 o
   2   4  13       41.80       34.89      4.93 o
   3   4  13      293.31      269.09     14.39 o
   4   4  13      479.94      499.30     21.93 o
   5   4  13      757.77      806.11     46.15 o
   6   4  13        5.54        5.47      4.68 o
   7   4  13        2.60        4.52      7.67 o
  -3   5  13      574.49      627.11     23.69 o
  -2   5  13     1168.91     1137.43     65.49 o
  -1   5  13     1312.99     1217.29     42.34 o
   0   5  13      792.32      770.71     29.77 o
   1   5  13      168.37      191.17     19.57 o
   2   5  13      334.65      333.49     16.19 o
   3   5  13      315.36      350.51     14.31 o
   4   5  13      377.25      409.87     19.14 o
   5   5  13       72.08       63.03      9.41 o
   6   5  13       70.37       54.80     10.01 o
   7   5  13      115.79      108.25     13.61 o
  -2   6  13      460.72      439.96     24.30 o
  -1   6  13      674.47      720.24     36.08 o
   0   6  13      400.82      417.55     22.62 o
   1   6  13      264.02      288.38     13.06 o
   2   6  13      381.61      387.22     15.44 o
   3   6  13      485.69      508.12     41.49 o
   4   6  13      479.57      486.54     21.76 o
   5   6  13      211.47      259.13     15.42 o
   6   6  13      184.27      123.19     17.67 o
   7   6  13        1.05       -3.89      3.90 o
  -2   7  13      137.91      151.32     11.64 o
  -1   7  13      139.16      153.52     10.23 o
   0   7  13        0.51       -0.52      4.63 o
   1   7  13       23.77       15.77      3.84 o
   2   7  13      455.86      496.49     18.19 o
   3   7  13     1269.61     1266.72     44.01 o
   4   7  13      880.74      880.10     33.46 o
   5   7  13      382.18      395.45     19.45 o
   6   7  13       76.59       98.72     13.29 o
   7   7  13        6.64        5.61      5.37 o
  -1   8  13       51.16       63.53      7.19 o
   0   8  13      107.00       97.30     11.36 o
   1   8  13      163.32      162.53     13.98 o
   2   8  13      398.07      413.80     17.46 o
   3   8  13      633.74      673.07     35.19 o
   4   8  13       97.15       90.93     10.41 o
   5   8  13      106.95       92.25     13.34 o
   6   8  13      159.27      147.52     24.51 o
   7   8  13      197.64      212.41     19.28 o
   0   9  13       26.92       23.76      6.11 o
   1   9  13      169.46      164.28     14.48 o
   2   9  13        6.86       10.00      4.56 o
   3   9  13      179.57      172.00     11.65 o
   4   9  13        8.07       10.87      4.62 o
   5   9  13      118.71      112.34     14.41 o
   6   9  13       81.23       94.93     14.04 o
   1  10  13       40.18       39.15      8.77 o
   2  10  13      292.74      278.62     15.17 o
   3  10  13       46.40       57.81      7.73 o
   4  10  13       69.59       88.49     11.17 o
   5  10  13       30.39       40.98      8.03 o
  -1  -7  14      315.39      328.18     20.19 o
   0  -7  14       94.76       99.46     12.11 o
   1  -7  14       68.25       49.30      9.31 o
   2  -7  14      157.14      175.40     16.15 o
  -2  -6  14      507.62      524.78     20.28 o
  -1  -6  14      290.71      343.12     30.17 o
   0  -6  14      264.26      255.36     17.97 o
   1  -6  14       70.10       64.44      9.79 o
   2  -6  14      407.68      422.73     23.69 o
   3  -6  14     1052.43     1072.81     44.18 o
  -2  -5  14      211.26      242.38     13.11 o
  -1  -5  14       64.86       68.29      7.29 o
   0  -5  14      186.56      190.44     11.61 o
   1  -5  14      106.97       91.24     15.84 o
   2  -5  14     1188.17     1203.56     47.21 o
   3  -5  14      461.90      443.48     23.89 o
   4  -5  14      454.43      500.99     40.15 o
  -3  -4  14      213.73      239.35     13.22 o
  -2  -4  14       64.71       58.53      6.96 o
  -1  -4  14       30.35       18.52      6.34 o
   0  -4  14       71.46       54.49      8.01 o
   1  -4  14      122.78      176.24     12.68 o
   2  -4  14      493.72      566.23     27.56 o
   3  -4  14      359.18      389.49     22.13 o
   4  -4  14      343.26      378.68     45.52 o
   5  -4  14      188.09      161.31     15.40 o
  -3  -3  14      667.31      660.77     23.69 o
  -2  -3  14      238.77      230.89     12.79 o
  -1  -3  14      130.59      129.34      9.64 o
   0  -3  14       23.66       31.80      5.21 o
   1  -3  14       66.90       54.87      6.66 o
   2  -3  14      398.77      407.52     22.03 o
   3  -3  14      308.81      346.86     19.27 o
   4  -3  14      206.94      227.58     20.49 o
   5  -3  14       16.51       12.96      7.13 o
  -3  -2  14      997.44     1018.27     32.48 o
  -2  -2  14      133.39      129.37      9.74 o
  -1  -2  14      283.26      309.10     14.13 o
   0  -2  14        1.42       -2.91      2.78 o
   1  -2  14     1372.00     1418.49     52.13 o
   2  -2  14      455.80      461.18     21.70 o
   3  -2  14      277.15      302.34     13.99 o
   4  -2  14       67.41       60.05      8.51 o
   5  -2  14       28.56       42.54     11.61 o
   6  -2  14       57.73       34.31      9.07 o
  -3  -1  14      170.07      141.20     14.32 o
  -2  -1  14      102.00      128.30     12.87 o
  -1  -1  14      230.02      225.32     12.48 o
   0  -1  14     1129.89     1057.33     32.92 o
   1  -1  14     1922.55     1993.81     68.61 o
   2  -1  14      583.26      623.38     21.33 o
   3  -1  14      199.86      191.13     11.14 o
   4  -1  14       34.99       40.03      7.13 o
   5  -1  14      284.83      280.99     35.96 o
   6  -1  14      134.55      105.25     14.29 o
  -3   0  14       38.99       42.90      6.00 o
  -2   0  14      166.12      125.67      9.75 o
  -1   0  14      475.47      460.71     18.36 o
   0   0  14     1085.28     1137.13     36.29 o
   1   0  14      642.21      639.31     26.64 o
   2   0  14      683.16      692.55     22.85 o
   3   0  14      300.30      304.51     13.62 o
   4   0  14      214.78      216.82     14.51 o
   5   0  14      224.10      212.78     14.74 o
   6   0  14      210.54      254.12     26.56 o
  -3   1  14        9.07        4.11      3.39 o
  -2   1  14        0.19       -3.84      2.63 o
  -1   1  14       70.48       76.16     13.97 o
   0   1  14      518.98      454.90     17.34 o
   1   1  14      268.34      275.85     15.96 o
   2   1  14      348.53      372.99     18.95 o
   3   1  14      243.57      267.81     18.65 o
   4   1  14      271.37      262.08     15.48 o
   5   1  14      452.27      500.67     27.44 o
   6   1  14      844.45      900.35     61.37 o
   7   1  14      724.49      794.64     41.71 o
  -3   2  14        2.12       -1.62      3.79 o
  -2   2  14       92.31       83.90      8.23 o
  -1   2  14      104.69       93.60      8.77 o
   0   2  14      667.21      693.04     27.85 o
   1   2  14       79.16       55.70      7.78 o
   2   2  14       54.77       62.83      6.68 o
   3   2  14       24.04       20.80      4.56 o
   4   2  14      128.53      129.63     12.26 o
   5   2  14      393.00      427.38     20.66 o
   6   2  14     1022.90     1067.98    124.09 o
   7   2  14      302.56      340.76     23.86 o
  -3   3  14       51.73       44.28      6.47 o
  -2   3  14        8.55        8.00      3.92 o
  -1   3  14      300.03      323.46     15.30 o
   0   3  14      160.70      136.07     11.79 o
   1   3  14      167.99      238.81     15.33 o
   2   3  14       15.80       13.59      3.93 o
   3   3  14      221.30      248.75     12.47 o
   4   3  14       81.98       82.51     10.35 o
   5   3  14      388.41      423.79     20.39 o
   6   3  14      965.37     1021.73     48.83 o
   7   3  14       22.49       13.65      6.76 o
  -2   4  14      253.25      279.59     20.46 o
  -1   4  14       73.62       69.09      7.52 o
   0   4  14      468.19      570.65     29.73 o
   1   4  14      432.31      389.89     19.22 o
   2   4  14      111.63      126.63      9.23 o
   3   4  14      182.61      199.48     11.19 o
   4   4  14      247.56      261.24     15.82 o
   5   4  14      320.71      291.59     16.73 o
   6   4  14      227.03      257.94     20.73 o
   7   4  14       52.80       51.83     16.71 o
  -2   5  14      278.79      255.26     14.72 o
  -1   5  14      550.81      576.15     21.05 o
   0   5  14      616.59      599.80     25.62 o
   1   5  14      665.09      698.97     28.62 o
   2   5  14      421.57      454.03     17.41 o
   3   5  14      941.76      919.49     34.15 o
   4   5  14      337.63      325.06     17.80 o
   5   5  14      605.23      636.79     28.28 o
   6   5  14       13.98       11.68      6.40 o
   7   5  14      264.31      336.60     23.86 o
  -1   6  14      565.16      551.43     20.76 o
   0   6  14      694.64      780.64     37.37 o
   1   6  14       74.17       48.06      7.81 o
   2   6  14      141.11      152.43     10.24 o
   3   6  14      958.27      993.33     36.75 o
   4   6  14     1113.12     1160.31     59.80 o
   5   6  14     1027.68     1059.69     38.79 o
   6   6  14      537.16      644.44     35.50 o
  -1   7  14      305.57      318.14     20.73 o
   0   7  14       74.48       70.70      9.60 o
   1   7  14       52.76       44.13      7.87 o
   2   7  14       95.70       96.30     12.55 o
   3   7  14      752.30      789.56     31.38 o
   4   7  14      895.10      939.92     35.76 o
   5   7  14      694.37      750.93     43.85 o
   6   7  14      166.29      187.52     18.28 o
   0   8  14       11.76       19.14     10.23 o
   1   8  14        5.39        0.59      4.39 o
   2   8  14      100.32      105.27     11.01 o
   3   8  14       57.13       59.76      9.03 o
   4   8  14      251.99      258.74     16.46 o
   5   8  14       75.41       72.90     12.56 o
   1   9  14      141.94      122.94     13.74 o
   2   9  14       15.62       18.26      7.11 o
   3   9  14      193.26      219.52     16.24 o
   4   9  14       88.06       83.54     10.47 o
   0  -5  15       40.04       45.66      6.46 o
   1  -5  15        4.04        1.63      4.70 o
   2  -5  15       72.48       75.71     11.49 o
  -1  -4  15      127.89      135.27     12.55 o
   0  -4  15        6.56        8.18      3.80 o
   1  -4  15        0.28        0.17      3.45 o
   2  -4  15        5.32        2.26      4.23 o
   3  -4  15      242.37      213.71     18.32 o
  -2  -3  15      766.08      710.45     25.43 o
  -1  -3  15      515.76      566.15     21.58 o
   0  -3  15       16.42        4.34      4.28 o
   1  -3  15        4.57       10.00      3.69 o
   2  -3  15       77.72       92.56     21.84 o
   3  -3  15      342.12      350.82     21.51 o
   4  -3  15        5.07       -1.03      8.15 o
  -2  -2  15      532.82      576.42     28.00 o
  -1  -2  15      408.86      396.95     17.28 o
   0  -2  15       35.97       45.46     12.09 o
   1  -2  15      532.16      517.36     29.21 o
   2  -2  15      887.97      924.16     38.65 o
   3  -2  15      689.00      720.90     50.69 o
   4  -2  15       41.11       40.64      8.09 o
   5  -2  15        3.76        7.91      5.07 o
  -2  -1  15      223.37      238.64     13.69 o
  -1  -1  15      136.69      144.01     11.12 o
   0  -1  15      509.23      499.47     20.48 o
   1  -1  15     1031.20     1019.66     41.20 o
   2  -1  15      884.68      899.67     38.37 o
   3  -1  15     1008.72     1040.34     38.76 o
   4  -1  15      202.63      214.91     20.88 o
   5  -1  15       68.71       72.77     10.06 o
  -2   0  15       32.67       35.73      5.99 o
  -1   0  15       11.82        8.09      5.70 o
   0   0  15      297.96      315.34     20.52 o
   1   0  15      247.67      237.79     25.93 o
   2   0  15     1164.84     1242.98     70.71 o
   3   0  15      330.30      387.86     26.55 o
   4   0  15      627.98      671.11     28.43 o
   5   0  15       93.61       90.34     12.89 o
  -2   1  15        5.72       12.55      4.29 o
  -1   1  15       33.95       38.12      6.11 o
   0   1  15      199.35      195.47     12.40 o
   1   1  15      275.35      289.74     23.41 o
   2   1  15      651.22      666.37     46.24 o
   3   1  15       86.86       80.67      7.93 o
   4   1  15      143.82      125.15     11.85 o
   5   1  15       58.26       45.47      7.99 o
   6   1  15      471.05      437.26     31.93 o
  -2   2  15      102.32      124.10     10.50 o
  -1   2  15      124.16      125.15     10.39 o
   0   2  15      271.88      228.82     12.86 o
   1   2  15      218.22      227.55     15.34 o
   2   2  15      156.10      164.03     14.27 o
   3   2  15        1.00        5.66      3.55 o
   4   2  15        0.25       -2.48      3.83 o
   5   2  15        2.80       10.32      5.10 o
   6   2  15      424.26      447.13     28.67 o
  -1   3  15      403.11      352.17     16.76 o
   0   3  15      398.59      438.92     17.82 o
   1   3  15      197.96      186.27     14.12 o
   2   3  15      145.68      135.57     17.55 o
   3   3  15       18.13       18.80      6.85 o
   4   3  15       20.26       14.83      5.56 o
   5   3  15       16.61       23.46      6.20 o
   6   3  15      314.38      335.67     41.92 o
  -1   4  15      359.46      368.44     22.58 o
   0   4  15     1153.57     1086.96     33.42 o
   1   4  15      751.22      766.80     45.15 o
   2   4  15       46.73       52.41      8.40 o
   3   4  15       40.09       51.43      8.22 o
   4   4  15       23.65       15.57      6.42 o
   5   4  15      273.34      277.19     17.22 o
   6   4  15      399.69      478.24     33.63 o
  -1   5  15      307.57      282.47     19.67 o
   0   5  15     1257.38     1348.98     39.45 o
   1   5  15      489.61      479.49     31.05 o
   2   5  15       55.28       55.08      8.68 o
   3   5  15      234.15      237.60     15.87 o
   4   5  15      182.71      178.19     13.96 o
   5   5  15     1300.70     1374.40     48.27 o
   0   6  15      286.88      273.99     14.91 o
   1   6  15      564.73      623.49     27.19 o
   2   6  15      175.49      187.63     19.81 o
   3   6  15      247.32      277.26     25.55 o
   4   6  15      424.01      429.79     21.32 o
   5   6  15      768.09      887.32     45.28 o
   1   7  15      205.05      210.89     15.70 o
   2   7  15       12.20       16.48      8.89 o
   3   7  15      139.94      137.22     12.81 o
   4   7  15      470.39      540.59     24.87 o
   0  -2  16      111.53      133.09     10.88 o
   1  -2  16        3.15        0.81      3.95 o
   2  -2  16      455.10      427.13     23.97 o
   3  -2  16      294.67      227.28     28.01 o
   0  -1  16       50.98       63.31      7.79 o
   1  -1  16      218.32      202.75     13.11 o
   2  -1  16      590.02      632.35     34.77 o
   3  -1  16      410.85      405.15     31.09 o
   0   0  16       24.13       15.89      4.92 o
   1   0  16      130.71      143.22     14.31 o
   2   0  16      558.40      617.17     27.58 o
   3   0  16      353.84      302.13     95.02 o
   4   0  16      338.75      329.70     27.97 o
   0   1  16        1.35        2.34      3.71 o
   1   1  16      151.16      152.89     13.74 o
   2   1  16      213.34      232.53     30.22 o
   3   1  16      457.28      463.19     32.01 o
   4   1  16      165.18      156.56     13.57 o
   0   2  16      116.06      135.24     11.29 o
   1   2  16      143.12      162.90     14.03 o
   2   2  16       97.54      104.56     13.78 o
   3   2  16      474.17      396.74     38.41 o
   4   2  16       13.21       15.93      5.90 o
   0   3  16      414.08      393.49     22.67 o
   1   3  16      546.06      651.42     28.49 o
   2   3  16      448.34      405.71     22.53 o
   3   3  16      263.70      341.06     29.57 o
   4   3  16       62.43       77.70     10.44 o
   1   4  16      974.70      966.07     37.39 o
   2   4  16      568.41      590.53     26.53 o
   3   4  16       32.55       23.06      9.57 o
   4   4  16       12.21       14.71      6.69 o
   2   5  16      443.71      465.89     62.41 o
   3   5  16      268.68      289.29     25.45 o
 
